# Supplementary material for: (E,E)-Methyl 2-[(3-nitrobenzylidene)­aminomethyl]-3-phenylpropenoate
Source: Acta Crystallogr Sect E Struct Rep Online. 2008 Dec 24;65(Pt 1):o198–9. doi: 10.1107/S1600536808043262 (PMC2968105; doi:10.1107/S1600536808043262)
Supplement: Supplementary file 2 [file e-65-0o198-Isup2.hkl]

#
# h,k,l, Fc-squared, Fo-squared, sigma(Fo-squared) and status flag
#
data_I
_shelx_title 
;
(1E,4E)-4-Carbomethoxy-1-(3-nitrophenyl)-5-phenyl-2-azapenta-1,4-diene
;
_shelx_refln_list_code          4
_shelx_F_calc_maximum      114.56
_exptl_crystal_F_000       340.00
_reflns_d_resolution_high  0.8388
 
loop_
 _symmetry_equiv_pos_as_xyz
 'x, y, z'
 '-x, -y, -z'
 
_cell_length_a     8.6040
_cell_length_b     8.7830
_cell_length_c    12.4680
_cell_angle_alpha  79.280
_cell_angle_beta   76.530
_cell_angle_gamma  63.160
 
_shelx_F_squared_multiplier     1.000
 
loop_
 _refln_index_h
 _refln_index_k
 _refln_index_l
 _refln_F_squared_calc
 _refln_F_squared_meas
 _refln_F_squared_sigma
 _refln_observed_status
   1   0   0     1871.50     1614.38     23.10 o
   2   0   0    10090.81     8682.94    120.19 o
   3   0   0     4436.62     4061.99     58.05 o
   4   0   0      379.44      366.66      4.46 o
   5   0   0     1120.21     1095.65      8.75 o
   6   0   0      173.22      171.81      6.98 o
   7   0   0        2.29        3.48      1.78 o
   8   0   0       26.86       30.53      1.10 o
   9   0   0        0.13        0.86      1.42 o
  -8   1   0        1.04        1.24      0.71 o
  -7   1   0       22.93       26.18      0.86 o
  -6   1   0       10.88       11.35      0.61 o
  -5   1   0       17.44       15.26      0.59 o
  -4   1   0       50.07       53.78      1.12 o
  -3   1   0      165.90      155.60      2.72 o
  -2   1   0      213.12      186.22      2.52 o
  -1   1   0      404.12      361.50      2.89 o
   0   1   0       28.53       39.48      1.36 o
   1   1   0        7.81       10.32      0.63 o
   2   1   0       19.86       14.94      0.89 o
   3   1   0       61.67       64.11      1.68 o
   4   1   0      247.08      238.00      5.58 o
   5   1   0      182.26      186.51      3.50 o
   6   1   0       12.87       11.91      0.62 o
   7   1   0       24.14       24.19      0.82 o
   8   1   0        9.96        8.00      0.67 o
   9   1   0        9.22        8.19      3.57 o
  -8   2   0        1.12        1.10      0.70 o
  -7   2   0        5.30        5.82      1.12 o
  -6   2   0        7.38        7.04      0.58 o
  -5   2   0      234.84      231.74     13.45 o
  -4   2   0        0.11       -0.42      0.95 o
  -3   2   0      194.50      194.69      4.23 o
  -2   2   0       46.05       50.36      1.26 o
  -1   2   0        1.82        2.66      0.26 o
   0   2   0      777.79      866.16     15.59 o
   1   2   0     1864.71     1908.06     17.33 o
   2   2   0     5708.23     5501.42    252.11 o
   3   2   0       98.96       91.71      1.86 o
   4   2   0       10.21       10.68      0.37 o
   5   2   0      263.60      253.97      4.01 o
   6   2   0        1.77        1.37      1.52 o
   7   2   0       45.63       44.13      0.99 o
   8   2   0       59.44       59.45      1.74 o
   9   2   0        5.11        6.26      0.64 o
  -7   3   0        2.31        0.70      1.57 o
  -6   3   0        8.58        7.43      0.60 o
  -5   3   0        2.89        3.94      0.52 o
  -4   3   0       53.35       51.90      1.11 o
  -3   3   0        0.44        1.32      0.69 o
  -2   3   0       97.46       95.73      1.68 o
  -1   3   0        0.81        0.96      0.43 o
   0   3   0      114.34      125.38      2.20 o
   1   3   0      166.60      195.78     10.07 o
   2   3   0      452.49      468.64     20.06 o
   3   3   0       61.24       58.75      3.02 o
   4   3   0       34.97       34.54      0.64 o
   5   3   0       45.64       50.93      2.05 o
   6   3   0        5.12        3.32      0.39 o
   7   3   0       10.47        9.83      1.30 o
   8   3   0       30.53       28.84      1.03 o
   9   3   0        5.54        5.99      0.66 o
  -6   4   0        0.12        0.22      1.05 o
  -5   4   0       28.49       27.88      1.37 o
  -4   4   0      130.22      128.42      5.42 o
  -3   4   0       89.92       86.85      1.83 o
  -2   4   0        0.04       -0.86      0.94 o
  -1   4   0       38.16       35.14      0.67 o
   0   4   0        3.81        5.27      0.35 o
   1   4   0      282.11      324.44     17.21 o
   2   4   0       22.69       14.61      1.25 o
   3   4   0      132.20      142.32      9.46 o
   4   4   0       40.57       39.10      1.56 o
   5   4   0       94.28       88.33      1.79 o
   6   4   0       23.49       23.31      0.65 o
   7   4   0        1.99       -0.09      1.10 o
   8   4   0        7.31        6.45      0.58 o
   9   4   0        1.53        1.24      1.55 o
  -5   5   0        1.06        1.74      0.84 o
  -4   5   0        4.31        3.38      0.59 o
  -3   5   0       98.60      100.00      1.98 o
  -2   5   0       10.09        8.77      0.57 o
  -1   5   0        6.09        5.32      0.47 o
   0   5   0        2.09        2.11      0.38 o
   1   5   0       13.28       18.47      0.53 o
   2   5   0      139.43      158.30      3.14 o
   3   5   0      523.24      553.46     20.07 o
   4   5   0        0.56        1.31      0.77 o
   5   5   0        0.58        0.29      0.33 o
   6   5   0       63.20       67.28      1.36 o
   7   5   0        1.09        0.75      0.40 o
   8   5   0        0.94        0.84      0.47 o
   9   5   0        8.76        9.31      0.69 o
  -4   6   0        0.23       -1.50      1.50 o
  -3   6   0       57.44       63.03      1.32 o
  -2   6   0       18.23       19.06      0.77 o
  -1   6   0       31.92       35.13      0.87 o
   0   6   0       65.07       72.77      1.55 o
   1   6   0        0.80        2.59      1.30 o
   2   6   0       19.67       22.56      0.64 o
   3   6   0        2.00        0.46      1.07 o
   4   6   0       31.14       30.67      0.74 o
   5   6   0        0.65        0.44      0.52 o
   6   6   0       33.58       30.31      1.46 o
   7   6   0       16.92       18.11      0.74 o
   8   6   0        0.17        0.76      0.63 o
   9   6   0        0.53        0.01      1.24 o
  -3   7   0       21.09       24.11      0.99 o
  -2   7   0      310.83      318.77      7.68 o
  -1   7   0       77.95       83.16      1.82 o
   0   7   0      155.01      166.87      3.08 o
   1   7   0      136.42      143.88      6.08 o
   2   7   0       53.37       56.90      1.85 o
   3   7   0      368.83      360.29     12.83 o
   4   7   0      132.03      135.78      2.63 o
   5   7   0        3.11        2.91      0.57 o
   6   7   0       44.67       50.39      2.39 o
   7   7   0       20.21       20.37      1.52 o
   8   7   0       47.28       48.16      2.62 o
   9   7   0        3.71        5.00      0.68 o
  -2   8   0        1.88       -1.91      1.91 o
  -1   8   0        3.37        5.55      0.75 o
   0   8   0        8.43        7.94      0.73 o
   1   8   0        0.25        1.32      0.69 o
   2   8   0        0.92       -0.25      1.11 o
   3   8   0       13.77       14.10      1.45 o
   4   8   0       18.22       21.28      0.76 o
   5   8   0       17.07       16.10      1.19 o
   6   8   0       17.50       16.49      2.10 o
   7   8   0        1.74        1.71      0.74 o
   8   8   0       10.71        9.66      1.11 o
   0   9   0       15.59       16.30      0.91 o
   1   9   0       21.88       20.47      0.92 o
   2   9   0       42.44       43.30      1.12 o
   3   9   0        5.60        5.71      0.84 o
   4   9   0       15.71       15.05      1.72 o
   5   9   0        3.59        4.01      0.64 o
   6   9   0       54.82       49.53      1.23 o
   7   9   0       32.66       31.47      1.13 o
   8   9   0        1.12        1.46      1.03 o
   3  10   0        0.34       -0.18      1.63 o
   4  10   0        3.64        5.08      1.04 o
   5  10   0        3.57        2.47      0.92 o
   6  10   0        6.64        6.06      0.74 o
  -5 -10   1        6.14        3.69      1.04 o
  -4 -10   1       11.02       14.40      1.17 o
  -3 -10   1        8.88        8.42      1.19 o
  -7  -9   1       39.24       37.25      1.72 o
  -6  -9   1       35.59       34.88      1.54 o
  -5  -9   1        7.34       10.65      1.07 o
  -4  -9   1        0.86        1.00      0.86 o
  -3  -9   1        5.20        2.53      1.01 o
  -2  -9   1       26.04       28.71      1.39 o
  -1  -9   1        6.17        5.20      1.01 o
   0  -9   1        1.69        1.91      2.52 o
  -8  -8   1       12.00        8.26      1.06 o
  -7  -8   1        0.33        0.24      2.07 o
  -6  -8   1       11.96       12.01      1.01 o
  -5  -8   1        1.36        1.46      0.75 o
  -4  -8   1       22.49       23.57      1.20 o
  -3  -8   1        0.03       -1.03      1.76 o
  -2  -8   1       15.55       14.72      1.04 o
  -1  -8   1        0.34       -1.98      1.98 o
   0  -8   1        0.24        1.16      2.04 o
   1  -8   1        4.08        2.01      2.64 o
   2  -8   1        0.78        1.38      2.60 o
  -9  -7   1       16.75       19.27      1.37 o
  -8  -7   1       25.88       31.01      1.40 o
  -7  -7   1       79.89       90.95      2.93 o
  -6  -7   1        0.24        0.64      0.79 o
  -5  -7   1      839.94      880.08     13.27 o
  -4  -7   1      612.05      616.60     10.97 o
  -3  -7   1      116.75      127.35      3.66 o
  -2  -7   1      609.33      660.63     11.35 o
  -1  -7   1        0.01       -0.09      0.83 o
   0  -7   1      475.00      494.55     10.18 o
   1  -7   1      118.42      121.92      4.07 o
   2  -7   1        0.64        1.17      2.43 o
   3  -7   1        5.68        5.20      1.04 o
  -9  -6   1        0.53        1.57      0.88 o
  -8  -6   1        0.44        0.23      0.70 o
  -7  -6   1       13.62       16.34      1.02 o
  -6  -6   1        9.69        9.54      0.83 o
  -5  -6   1       74.32       86.61      2.91 o
  -4  -6   1        0.18        0.66      0.55 o
  -3  -6   1       72.38       75.47      2.13 o
  -2  -6   1       96.84      119.11      3.10 o
  -1  -6   1       92.35       98.37      2.94 o
   0  -6   1        0.00       -1.94      1.94 o
   1  -6   1       40.22       41.47      1.33 o
   2  -6   1        3.06        1.78      2.25 o
   3  -6   1       15.89       13.09      1.14 o
   4  -6   1       23.79       23.05      1.39 o
  -9  -5   1        4.48        4.96      0.95 o
  -8  -5   1       20.23       20.17      1.20 o
  -7  -5   1        9.24       10.75      0.86 o
  -6  -5   1        1.41        1.83      0.63 o
  -5  -5   1       15.52       16.00      0.80 o
  -4  -5   1       34.42       34.54      1.09 o
  -3  -5   1      663.43      711.49      9.61 o
  -2  -5   1     1000.29     1077.01     11.53 o
  -1  -5   1       26.19       28.28      0.92 o
   0  -5   1      246.58      269.92      6.20 o
   1  -5   1       62.40       67.97      2.04 o
   2  -5   1        0.39        0.99      1.40 o
   3  -5   1      249.61      242.81      5.16 o
   4  -5   1       60.80       64.91      1.96 o
   5  -5   1        0.97       -2.23      2.23 o
  -9  -4   1        6.19        7.43      0.89 o
  -8  -4   1        4.30        3.05      0.80 o
  -7  -4   1       34.02       36.95      1.27 o
  -6  -4   1        2.39        2.29      0.55 o
  -5  -4   1       18.23       19.41      0.81 o
  -4  -4   1       52.04       55.77      1.56 o
  -3  -4   1      343.57      369.60      6.27 o
  -2  -4   1        0.02        0.09      0.87 o
  -1  -4   1      196.82      229.54      4.79 o
   0  -4   1      207.01      265.48      5.29 o
   1  -4   1       20.18       25.80      0.82 o
   2  -4   1        1.53        2.30      0.54 o
   3  -4   1        1.31        0.64      1.49 o
   4  -4   1      112.09      116.85      3.62 o
   5  -4   1       24.00       22.53      1.16 o
   6  -4   1        2.97        1.53      2.08 o
  -9  -3   1        1.28        2.49      0.78 o
  -8  -3   1       18.30       18.07      1.13 o
  -7  -3   1       26.67       28.50      1.15 o
  -6  -3   1       16.27       14.31      0.79 o
  -5  -3   1       26.30       22.85      0.81 o
  -4  -3   1       11.87       14.03      0.59 o
  -3  -3   1      355.66      362.82      5.64 o
  -2  -3   1       31.91       39.83      1.08 o
  -1  -3   1     1378.99     1620.31     10.75 o
   0  -3   1      700.14      767.91      7.74 o
   1  -3   1        0.48        1.35      0.36 o
   2  -3   1        2.96        2.77      0.42 o
   3  -3   1      170.91      170.90      4.97 o
   4  -3   1        2.85        3.72      0.61 o
   5  -3   1      203.28      209.61      4.73 o
   6  -3   1        1.93        1.09      0.69 o
   7  -3   1        0.05       -0.62      0.86 o
  -9  -2   1        4.65        6.73      0.90 o
  -8  -2   1       18.78       22.83      1.16 o
  -7  -2   1        0.39        0.55      1.06 o
  -6  -2   1       54.10       53.36      1.59 o
  -5  -2   1       68.23       63.83      1.77 o
  -4  -2   1        8.31       27.03      0.90 o
  -3  -2   1       19.72       21.51      0.64 o
  -2  -2   1      117.63      118.13      2.67 o
  -1  -2   1     3876.13     4085.41     51.95 o
   0  -2   1      202.64      213.46      3.41 o
   1  -2   1      733.33      793.55      7.27 o
   2  -2   1      150.77      136.80      3.48 o
   3  -2   1       31.60       31.57      1.03 o
   4  -2   1        0.01       -0.95      1.09 o
   5  -2   1      186.93      178.83      4.13 o
   6  -2   1      160.61      166.47      4.37 o
   7  -2   1        8.85       11.05      0.96 o
   8  -2   1        2.15        3.21      0.85 o
  -9  -1   1        5.51        8.29      1.04 o
  -8  -1   1       33.14       32.15      1.40 o
  -7  -1   1       11.42       11.81      0.97 o
  -6  -1   1      136.45      139.47      3.55 o
  -5  -1   1       25.74       23.81      0.87 o
  -4  -1   1        6.86        4.81      0.49 o
  -3  -1   1        2.96        2.77      0.29 o
  -2  -1   1       17.95       15.53      0.45 o
  -1  -1   1      422.16      386.24      3.60 o
   0  -1   1        9.19       12.11      0.35 o
   1  -1   1     1233.82     1162.46      7.10 o
   2  -1   1      560.59      527.30      5.89 o
   3  -1   1      531.56      472.99      6.58 o
   4  -1   1       25.98       29.98      0.93 o
   5  -1   1      274.08      278.39      6.66 o
   6  -1   1        0.29       -0.18      1.74 o
   7  -1   1        2.56        4.65      0.71 o
   8  -1   1        0.36       -0.09      0.74 o
  -8   0   1        0.36        0.73      2.03 o
  -7   0   1      219.98      216.19      5.14 o
  -6   0   1      291.22      266.22      7.18 o
  -5   0   1      201.61      184.53      5.38 o
  -4   0   1      410.17      376.88      6.53 o
  -3   0   1        1.59        0.64      0.96 o
  -2   0   1     8722.58     7647.79     74.87 o
  -1   0   1       35.82       33.28      0.78 o
   0   0   1        9.28        7.59      0.22 o
   1   0   1        5.65        7.12      0.24 o
   2   0   1      118.60      116.53      2.47 o
   3   0   1     2070.59     1956.61     12.15 o
   4   0   1       15.46       17.96      0.66 o
   5   0   1       55.03       55.67      1.71 o
   6   0   1        2.28        3.12      0.69 o
   7   0   1      118.10      115.35      3.77 o
   8   0   1       15.86       18.17      1.12 o
   9   0   1        0.28        0.70      0.80 o
  -8   1   1        0.69        0.61      0.89 o
  -7   1   1        0.01        0.63      0.64 o
  -6   1   1        0.12       -1.96      1.96 o
  -5   1   1       20.86       20.60      0.93 o
  -4   1   1       57.37       57.59      1.69 o
  -3   1   1      359.57      377.56      6.02 o
  -2   1   1      334.00      315.34      4.67 o
  -1   1   1     1601.23     1461.84      8.09 o
   0   1   1        0.26        0.60      0.17 o
   1   1   1      213.25      191.52      2.29 o
   2   1   1     4929.46     4289.04     50.33 o
   3   1   1        2.87        0.46      0.76 o
   4   1   1      449.54      416.97      6.32 o
   5   1   1      171.84      162.59      4.58 o
   6   1   1        2.09        1.25      0.57 o
   7   1   1      176.99      163.12      4.22 o
   8   1   1        3.81        0.88      2.20 o
   9   1   1        0.33        0.00      1.81 o
  -7   2   1        0.91       -1.47      1.98 o
  -6   2   1       28.47       30.90      1.25 o
  -5   2   1      183.06      189.76      4.24 o
  -4   2   1      194.64      184.22      5.42 o
  -3   2   1      162.56      157.23      4.38 o
  -2   2   1        3.49        6.88      0.43 o
  -1   2   1      963.57      897.15      7.69 o
   0   2   1        5.66       11.12      0.37 o
   1   2   1     1091.35     1124.15      6.99 o
   2   2   1    13122.87    11706.85     89.44 o
   3   2   1      317.22      274.12      4.41 o
   4   2   1      595.41      550.10      7.11 o
   5   2   1        7.84        6.31      0.55 o
   6   2   1       74.72       71.42      2.02 o
   7   2   1       49.93       56.95      1.59 o
   8   2   1        9.12       10.58      0.93 o
   9   2   1        0.76        1.25      1.82 o
  -7   3   1        2.17        1.08      2.06 o
  -6   3   1        0.59       -0.92      1.81 o
  -5   3   1       22.53       17.61      1.25 o
  -4   3   1       16.96       16.57      0.89 o
  -3   3   1      304.92      285.13      6.42 o
  -2   3   1      199.96      215.41      4.97 o
  -1   3   1      249.24      231.34      4.61 o
   0   3   1     1465.80     1588.94     10.86 o
   1   3   1        9.18        7.80      0.36 o
   2   3   1     1734.89     1699.39     10.72 o
   3   3   1      726.50      720.08      7.54 o
   4   3   1      132.11      136.88      3.69 o
   5   3   1      139.38      125.56      2.84 o
   6   3   1       14.63       16.99      0.78 o
   7   3   1       13.48       13.49      0.81 o
   8   3   1       54.42       55.61      1.80 o
   9   3   1       31.10       30.02      1.45 o
  -6   4   1        5.15        5.76      0.93 o
  -5   4   1       11.61        9.60      0.92 o
  -4   4   1        1.31        1.39      0.63 o
  -3   4   1      133.15      126.22      3.42 o
  -2   4   1       22.56       20.35      0.83 o
  -1   4   1      600.03      590.87      8.37 o
   0   4   1      338.27      375.07      6.26 o
   1   4   1       80.34       93.28      2.14 o
   2   4   1     1117.27     1200.30     10.37 o
   3   4   1      125.98      124.72      3.49 o
   4   4   1     1458.30     1518.51     12.90 o
   5   4   1      101.99       89.03      2.53 o
   6   4   1       37.28       32.26      1.03 o
   7   4   1       76.12       72.04      2.28 o
   8   4   1       11.09       11.58      0.93 o
   9   4   1       30.55       29.90      1.36 o
  10   4   1        3.65       -0.56      2.33 o
  -5   5   1        1.71        3.01      0.76 o
  -4   5   1        5.77        5.32      0.82 o
  -3   5   1       40.79       38.34      1.33 o
  -2   5   1       42.50       44.47      1.38 o
  -1   5   1      248.09      246.75      6.19 o
   0   5   1      222.09      240.30      5.75 o
   1   5   1       24.34       31.50      1.00 o
   2   5   1      527.81      557.89      8.03 o
   3   5   1      225.50      241.00      5.39 o
   4   5   1      290.48      306.25      6.32 o
   5   5   1        5.20        5.12      0.54 o
   6   5   1        1.41        2.81      0.51 o
   7   5   1       20.34       22.12      1.01 o
   8   5   1        2.80        1.04      1.97 o
   9   5   1        0.20       -0.97      1.60 o
  10   5   1        1.85        2.84      0.85 o
  -4   6   1        1.27        3.40      0.79 o
  -3   6   1        2.99        3.73      0.74 o
  -2   6   1       54.19       51.51      1.66 o
  -1   6   1        1.19       -1.97      1.97 o
   0   6   1        5.19        4.77      0.71 o
   1   6   1      187.34      183.38      5.45 o
   2   6   1       11.85       12.75      0.73 o
   3   6   1        8.77        9.23      0.65 o
   4   6   1       93.84       87.65      2.66 o
   5   6   1       14.15       13.04      0.78 o
   6   6   1       58.95       57.45      1.75 o
   7   6   1       26.97       25.58      1.09 o
   8   6   1        4.79        6.19      0.80 o
   9   6   1        2.20        1.41      0.79 o
  -3   7   1        8.71        8.27      1.07 o
  -2   7   1       33.59       29.77      1.44 o
  -1   7   1       56.10       57.75      1.69 o
   0   7   1       43.19       47.76      1.50 o
   1   7   1      323.92      319.40      7.87 o
   2   7   1      108.11      107.98      3.22 o
   3   7   1       90.28       94.31      3.04 o
   4   7   1       44.83       44.30      1.29 o
   5   7   1       64.62       59.49      1.86 o
   6   7   1       12.81       12.44      0.87 o
   7   7   1        9.30        8.99      0.84 o
   8   7   1       28.01       25.63      1.31 o
   9   7   1        1.23       -1.04      2.15 o
  -2   8   1        4.86        4.96      1.08 o
  -1   8   1       44.12       43.21      1.69 o
   0   8   1       10.31        8.65      1.03 o
   1   8   1        3.19        3.65      0.79 o
   2   8   1       80.49       79.31      2.26 o
   3   8   1       12.43       11.01      0.91 o
   4   8   1        7.06        5.14      0.77 o
   5   8   1       53.53       52.57      1.66 o
   6   8   1       11.38       10.36      0.97 o
   7   8   1        9.36        5.46      0.93 o
   8   8   1       29.89       30.40      1.43 o
   9   8   1        0.73       -0.28      2.24 o
   0   9   1       14.66       18.30      1.29 o
   1   9   1       15.70       16.80      1.26 o
   2   9   1        1.99        2.35      0.83 o
   3   9   1       49.78       48.62      1.65 o
   4   9   1       57.18       55.84      1.70 o
   5   9   1        0.51        0.78      0.73 o
   6   9   1       10.74       11.13      1.03 o
   7   9   1        0.66        0.85      0.85 o
   8   9   1        2.76        1.47      0.88 o
   2  10   1        1.28        1.26      0.97 o
   3  10   1       15.24       19.33      1.26 o
   4  10   1        0.00       -1.34      2.38 o
   5  10   1        6.68        8.57      1.06 o
   6  10   1        9.87       10.42      1.14 o
  -7  -9   2        0.00       -2.23      2.23 o
  -6  -9   2       85.89       80.67      2.45 o
  -5  -9   2       30.51       23.26      1.41 o
  -4  -9   2        1.94        1.74      0.91 o
  -3  -9   2        0.55       -0.25      2.34 o
  -2  -9   2        4.90        6.89      0.97 o
  -1  -9   2       13.11       14.07      1.22 o
   0  -9   2       26.96       29.59      1.52 o
  -8  -8   2        0.04        0.55      1.94 o
  -7  -8   2        0.31        1.51      2.05 o
  -6  -8   2       15.76       16.03      1.14 o
  -5  -8   2        5.61        4.89      0.93 o
  -4  -8   2       76.44       83.29      2.42 o
  -3  -8   2        0.50       -1.49      1.72 o
  -2  -8   2       78.37       80.13      2.31 o
  -1  -8   2       54.29       50.56      1.66 o
   0  -8   2       50.49       51.98      1.72 o
   1  -8   2       92.76       91.67      2.72 o
   2  -8   2        6.24        6.01      1.15 o
  -8  -7   2        2.97        1.70      1.00 o
  -7  -7   2       99.17      107.92      3.22 o
  -6  -7   2      102.55      102.92      3.07 o
  -5  -7   2        0.93       -0.20      1.90 o
  -4  -7   2       13.77       16.20      1.05 o
  -3  -7   2        3.54        2.32      0.80 o
  -2  -7   2      347.53      360.80      8.58 o
  -1  -7   2       39.93       41.65      1.40 o
   0  -7   2       32.43       34.20      1.34 o
   1  -7   2       11.35       16.21      1.08 o
   2  -7   2       29.98       33.63      1.52 o
   3  -7   2       49.53       48.83      1.83 o
  -9  -6   2       11.53       16.04      1.21 o
  -8  -6   2       29.95       31.47      1.39 o
  -7  -6   2        4.19        4.04      0.72 o
  -6  -6   2      139.99      144.11      4.10 o
  -5  -6   2       13.76       13.61      0.92 o
  -4  -6   2      120.71      114.60      3.35 o
  -3  -6   2      243.30      244.43      6.37 o
  -2  -6   2       93.12      101.57      2.99 o
  -1  -6   2       42.95       41.70      1.22 o
   0  -6   2      201.87      206.53      6.15 o
   1  -6   2        9.69        8.08      0.90 o
   2  -6   2      221.10      224.91      5.11 o
   3  -6   2       68.22       68.46      2.11 o
   4  -6   2        9.91       10.53      1.07 o
  -9  -5   2       25.99       29.43      1.52 o
  -8  -5   2        0.53        1.19      0.68 o
  -7  -5   2        0.01        1.20      0.57 o
  -6  -5   2       38.22       40.52      1.26 o
  -5  -5   2       15.63       17.18      0.82 o
  -4  -5   2      106.99      112.07      3.01 o
  -3  -5   2      664.27      679.33      9.62 o
  -2  -5   2       53.76       65.62      1.84 o
  -1  -5   2       92.97       91.23      2.63 o
   0  -5   2       48.00       47.50      1.46 o
   1  -5   2      104.67      103.01      3.00 o
   2  -5   2       69.75       70.02      2.24 o
   3  -5   2        3.39        2.92      0.79 o
   4  -5   2        5.20        4.34      0.84 o
   5  -5   2        0.11        0.25      1.88 o
  -9  -4   2        5.16        4.35      0.97 o
  -8  -4   2       13.11       14.74      1.07 o
  -7  -4   2       38.36       37.78      1.29 o
  -6  -4   2       10.53        8.23      0.75 o
  -5  -4   2      220.25      221.64      5.97 o
  -4  -4   2       97.61      100.64      2.61 o
  -3  -4   2      662.51      675.11      8.75 o
  -2  -4   2      544.97      613.72      8.08 o
  -1  -4   2       50.80       69.57      2.05 o
   0  -4   2      112.67      159.11      4.34 o
   1  -4   2       81.12       90.11      2.52 o
   2  -4   2       68.45       69.04      1.97 o
   3  -4   2       19.31       21.74      0.95 o
   4  -4   2      117.04      113.35      3.56 o
   5  -4   2       22.91       21.47      1.19 o
   6  -4   2        0.08       -2.16      2.16 o
  -9  -3   2        0.42       -0.26      1.55 o
  -8  -3   2       12.04       12.80      1.01 o
  -7  -3   2        0.11        0.57      1.43 o
  -6  -3   2       22.87       25.09      1.03 o
  -5  -3   2       49.20       50.53      1.64 o
  -4  -3   2       21.01       22.96      0.77 o
  -3  -3   2       63.62       58.25      1.82 o
  -2  -3   2       95.43      100.47      2.11 o
  -1  -3   2     1080.16     1204.91      9.80 o
   0  -3   2      951.62     1033.81      9.38 o
   1  -3   2       15.64       16.74      0.63 o
   2  -3   2      376.81      416.77      6.92 o
   3  -3   2       16.19       16.43      0.80 o
   4  -3   2       14.90       14.59      0.88 o
   5  -3   2      136.75      136.03      3.98 o
   6  -3   2        3.04        2.68      0.76 o
   7  -3   2       18.32       18.58      1.18 o
  -9  -2   2        0.02       -0.04      0.77 o
  -8  -2   2        7.12        7.65      0.89 o
  -7  -2   2        1.09        2.56      0.65 o
  -6  -2   2       11.36       12.42      0.75 o
  -5  -2   2      311.70      333.55      6.84 o
  -4  -2   2        0.01        0.32      0.80 o
  -3  -2   2      243.80      241.54      4.60 o
  -2  -2   2       23.51       22.03      0.62 o
  -1  -2   2     2214.52     2282.72     11.63 o
   0  -2   2        0.05        0.45      0.25 o
   1  -2   2      181.81      209.34      3.95 o
   2  -2   2      410.56      443.27      6.35 o
   3  -2   2        3.19        3.68      0.45 o
   4  -2   2        5.84        4.60      0.59 o
   5  -2   2       13.42       15.82      0.89 o
   6  -2   2       36.36       36.28      1.40 o
   7  -2   2       49.81       48.66      1.64 o
   8  -2   2        3.60        5.25      0.91 o
  -9  -1   2        1.80        0.56      2.60 o
  -8  -1   2        5.88        5.23      0.93 o
  -7  -1   2        0.00        1.00      1.37 o
  -6  -1   2        1.76       -1.74      1.74 o
  -5  -1   2       12.06       10.31      0.71 o
  -4  -1   2      167.41      161.28      4.29 o
  -3  -1   2      701.31      673.29      7.52 o
  -2  -1   2        2.71        2.31      0.28 o
  -1  -1   2     4147.86     3845.88     48.42 o
   0  -1   2      230.16      209.77      2.98 o
   1  -1   2      877.46      824.18      6.48 o
   2  -1   2      525.84      511.35      5.99 o
   3  -1   2       65.62       67.81      1.89 o
   4  -1   2        5.11        5.14      0.47 o
   5  -1   2       26.69       26.85      0.95 o
   6  -1   2        0.03        1.25      1.65 o
   7  -1   2       51.17       54.61      1.61 o
   8  -1   2       11.45       13.81      1.11 o
  -8   0   2       22.25       19.05      1.23 o
  -7   0   2       10.47        8.64      0.89 o
  -6   0   2       85.43       77.05      2.04 o
  -5   0   2       33.23       38.11      1.11 o
  -4   0   2     2116.48     2058.18     15.62 o
  -3   0   2     1511.41     1483.97     11.52 o
  -2   0   2      900.00      812.50      7.22 o
  -1   0   2     2431.13     2126.94     34.96 o
   0   0   2       17.58       15.08      0.47 o
   1   0   2     7007.87     6088.56     54.32 o
   2   0   2      189.03      178.30      3.16 o
   3   0   2      222.66      220.76      4.22 o
   4   0   2        6.48        7.39      0.53 o
   5   0   2        4.44        6.51      0.55 o
   6   0   2        2.10        0.00      1.42 o
   7   0   2       22.63       23.83      1.14 o
   8   0   2       37.30       40.51      1.53 o
   9   0   2        0.09        1.11      1.88 o
  -8   1   2       20.78       20.46      1.35 o
  -7   1   2       20.29       18.60      1.11 o
  -6   1   2       63.55       60.95      1.90 o
  -5   1   2       91.35       97.39      3.03 o
  -4   1   2        2.05        2.87      0.55 o
  -3   1   2      147.36      123.78      3.59 o
  -2   1   2      343.03      315.09      4.89 o
  -1   1   2      101.34      100.94      2.40 o
   0   1   2     3111.41     2668.54     36.61 o
   1   1   2      103.92       92.93      1.87 o
   2   1   2      361.12      322.66      3.97 o
   3   1   2       61.22       62.02      1.56 o
   4   1   2      405.84      353.08      5.84 o
   5   1   2        9.79       10.41      0.59 o
   6   1   2       34.88       30.05      1.03 o
   7   1   2       66.61       67.80      2.00 o
   8   1   2       22.01       22.86      1.17 o
   9   1   2        3.96        3.67      0.95 o
  -7   2   2        2.14        3.09      0.84 o
  -6   2   2        2.13        2.96      0.69 o
  -5   2   2       24.72       22.45      1.01 o
  -4   2   2        0.29        0.58      1.21 o
  -3   2   2      285.44      283.04      5.94 o
  -2   2   2      729.60      750.78      8.43 o
  -1   2   2     1624.83     1440.77     10.16 o
   0   2   2     1848.57     1772.08      9.88 o
   1   2   2     4149.70     3869.41     50.14 o
   2   2   2      409.60      365.40      4.49 o
   3   2   2     1155.95     1075.52      8.71 o
   4   2   2      310.96      283.44      5.15 o
   5   2   2      388.37      385.40      6.82 o
   6   2   2        0.36       -0.85      1.16 o
   7   2   2       23.77       22.65      1.03 o
   8   2   2        0.02        1.04      1.75 o
   9   2   2        4.69        6.87      0.97 o
  -7   3   2        1.71        2.35      0.86 o
  -6   3   2        3.02        3.34      0.76 o
  -5   3   2        9.40        7.64      0.84 o
  -4   3   2        0.69       -1.34      1.62 o
  -3   3   2        0.55        1.08      0.50 o
  -2   3   2       16.64       17.75      0.69 o
  -1   3   2        3.13        2.85      0.40 o
   0   3   2       75.13       69.20      1.70 o
   1   3   2       14.90       14.66      0.46 o
   2   3   2      125.23      123.61      3.05 o
   3   3   2     1201.20     1125.12      9.45 o
   4   3   2      466.48      402.04      6.32 o
   5   3   2      189.02      188.56      4.92 o
   6   3   2        1.56        1.36      0.53 o
   7   3   2        8.12        8.00      0.72 o
   8   3   2        1.47        1.86      0.71 o
   9   3   2       18.02       18.82      1.25 o
  10   3   2        0.00        1.12      0.70 o
  -6   4   2        0.10        0.79      0.73 o
  -5   4   2        4.39        3.67      0.75 o
  -4   4   2       71.27       66.09      1.80 o
  -3   4   2      330.01      333.09      7.74 o
  -2   4   2      133.38      123.06      3.11 o
  -1   4   2       61.34       50.14      1.55 o
   0   4   2      114.45      136.78      3.85 o
   1   4   2        4.01        3.32      0.41 o
   2   4   2      767.42      870.63      8.89 o
   3   4   2      148.55      157.23      4.03 o
   4   4   2        3.75        3.83      0.50 o
   5   4   2      254.33      252.49      5.80 o
   6   4   2       14.29       14.07      0.76 o
   7   4   2      166.81      164.87      4.02 o
   8   4   2        0.53       -0.20      1.55 o
   9   4   2        7.73        7.53      0.90 o
  10   4   2        0.85        1.97      0.78 o
  -5   5   2        2.85        3.24      0.78 o
  -4   5   2        0.28       -0.67      1.86 o
  -3   5   2        3.62        3.35      0.76 o
  -2   5   2        2.19        1.48      0.65 o
  -1   5   2      147.01      139.37      3.37 o
   0   5   2       24.20       27.60      0.89 o
   1   5   2       42.55       52.74      1.57 o
   2   5   2       28.63       27.71      0.91 o
   3   5   2       13.03       17.13      0.68 o
   4   5   2        2.36        1.58      0.46 o
   5   5   2        9.24        9.47      0.68 o
   6   5   2      178.15      170.09      3.86 o
   7   5   2        7.42        5.99      0.71 o
   8   5   2        3.96        2.92      0.70 o
   9   5   2       14.04       12.00      1.00 o
  10   5   2        6.59        7.71      1.02 o
  -4   6   2        2.88        0.52      2.40 o
  -3   6   2       36.93       36.06      1.38 o
  -2   6   2        9.87        8.43      0.88 o
  -1   6   2      166.43      153.46      3.90 o
   0   6   2        2.57       -1.43      1.80 o
   1   6   2       31.81       31.47      1.04 o
   2   6   2        0.00        0.12      0.46 o
   3   6   2       14.36       16.72      0.78 o
   4   6   2        0.81        0.57      1.34 o
   5   6   2       11.86       12.21      0.72 o
   6   6   2       11.42       11.62      0.82 o
   7   6   2        2.69        3.13      0.67 o
   8   6   2        0.25        0.97      0.62 o
   9   6   2        3.63        1.92      0.83 o
  10   6   2        0.23        0.00      0.88 o
  -3   7   2       21.93       20.58      1.30 o
  -2   7   2        0.76        1.41      1.73 o
  -1   7   2        2.65        3.66      0.72 o
   0   7   2       16.20       19.43      1.09 o
   1   7   2      106.78      113.61      3.48 o
   2   7   2       61.96       62.98      1.82 o
   3   7   2        0.24        0.50      1.43 o
   4   7   2      153.58      147.94      3.77 o
   5   7   2        9.63        8.46      0.75 o
   6   7   2       26.01       26.30      1.10 o
   7   7   2        3.39        1.14      0.73 o
   8   7   2        6.83        6.53      0.84 o
   9   7   2        6.80        5.22      0.94 o
  -2   8   2        5.42        4.85      0.90 o
  -1   8   2        1.79        3.90      0.88 o
   0   8   2       48.56       48.98      1.63 o
   1   8   2       16.38       15.16      1.09 o
   2   8   2        6.04        5.48      0.85 o
   3   8   2        9.07        8.51      0.88 o
   4   8   2       32.13       29.85      1.20 o
   5   8   2        0.58       -0.20      1.62 o
   6   8   2       19.03       17.51      1.09 o
   7   8   2        7.30       10.04      0.89 o
   8   8   2        1.42        0.99      1.98 o
   9   8   2        2.10        0.05      0.89 o
   0   9   2        3.44       -0.54      2.15 o
   1   9   2        4.01        5.61      0.93 o
   2   9   2       22.39       21.84      1.25 o
   3   9   2       67.66       64.64      1.95 o
   4   9   2        8.34        7.59      0.93 o
   5   9   2       23.51       21.71      1.19 o
   6   9   2       15.35       15.99      1.09 o
   7   9   2        1.90        1.14      0.86 o
   8   9   2        3.10        2.76      0.89 o
   2  10   2        0.30       -0.56      2.02 o
   3  10   2        1.62       -1.62      2.09 o
   4  10   2        2.43        3.23      0.93 o
   5  10   2        2.11        0.53      2.56 o
   6  10   2        0.18       -0.09      0.85 o
   7  10   2        0.04        0.47      0.82 o
  -6  -9   3       15.18       13.49      1.19 o
  -5  -9   3       58.85       49.22      1.83 o
  -4  -9   3        2.00        2.28      0.86 o
  -3  -9   3        8.74        8.20      1.07 o
  -2  -9   3        0.69       -1.31      2.15 o
  -1  -9   3        0.10        0.68      0.88 o
  -7  -8   3        1.55        0.00      2.04 o
  -6  -8   3       10.83       11.12      1.08 o
  -5  -8   3        0.62        1.16      2.12 o
  -4  -8   3        0.00        0.45      0.75 o
  -3  -8   3        1.27        1.22      0.81 o
  -2  -8   3        1.03       -2.24      2.29 o
  -1  -8   3        3.74        3.95      0.91 o
   0  -8   3        6.69        6.13      1.04 o
   1  -8   3        2.20        2.63      0.95 o
  -8  -7   3       37.01       37.19      1.63 o
  -7  -7   3       10.98       11.33      1.10 o
  -6  -7   3       56.01       56.03      1.84 o
  -5  -7   3        0.28        0.41      1.97 o
  -4  -7   3      482.06      488.11     10.31 o
  -3  -7   3       73.93       80.15      2.55 o
  -2  -7   3       40.63       38.32      1.29 o
  -1  -7   3       10.48       11.95      1.00 o
   0  -7   3        5.64        5.81      0.91 o
   1  -7   3       56.67       53.83      1.65 o
   2  -7   3       18.72       16.20      1.27 o
   3  -7   3        0.00        0.41      0.95 o
  -8  -6   3        3.34        4.94      0.87 o
  -7  -6   3       28.56       30.22      1.32 o
  -6  -6   3       15.36       15.19      0.98 o
  -5  -6   3       28.80       31.11      1.17 o
  -4  -6   3      104.46      101.56      3.24 o
  -3  -6   3       10.86       12.51      0.86 o
  -2  -6   3        4.91        5.01      0.76 o
  -1  -6   3       40.83       44.08      1.39 o
   0  -6   3        6.97        7.44      0.79 o
   1  -6   3        0.95        0.00      1.96 o
   2  -6   3       49.26       50.49      1.54 o
   3  -6   3       24.54       20.86      1.25 o
   4  -6   3       13.67       18.21      1.16 o
  -9  -5   3       19.54       25.14      1.35 o
  -8  -5   3       13.24       16.45      1.18 o
  -7  -5   3        0.51        1.16      0.63 o
  -6  -5   3       34.73       35.66      1.29 o
  -5  -5   3      177.16      180.57      4.14 o
  -4  -5   3       17.92       21.19      0.90 o
  -3  -5   3       84.38       83.98      2.62 o
  -2  -5   3       23.79       23.28      0.89 o
  -1  -5   3       54.74       53.56      1.70 o
   0  -5   3      412.61      420.45      8.05 o
   1  -5   3       34.72       36.57      1.15 o
   2  -5   3        8.62        8.81      0.83 o
   3  -5   3        4.66        5.14      0.79 o
   4  -5   3        2.48        3.34      0.80 o
   5  -5   3        0.28        0.69      0.82 o
  -9  -4   3        0.17       -1.36      2.12 o
  -8  -4   3       21.86       18.81      1.19 o
  -7  -4   3       16.70       16.67      1.01 o
  -6  -4   3        0.26        0.76      0.59 o
  -5  -4   3        9.49        8.08      0.66 o
  -4  -4   3       80.75       85.90      2.61 o
  -3  -4   3      146.16      169.75      4.65 o
  -2  -4   3      125.22      153.12      4.27 o
  -1  -4   3        0.03        1.01      0.42 o
   0  -4   3      141.18      150.03      4.37 o
   1  -4   3       66.15       76.70      2.35 o
   2  -4   3       50.49       51.12      1.38 o
   3  -4   3       15.20       15.18      0.85 o
   4  -4   3       80.74       76.47      2.49 o
   5  -4   3       16.55       17.22      1.06 o
   6  -4   3        0.29        1.04      0.74 o
  -9  -3   3        0.52        0.59      0.77 o
  -8  -3   3       28.48       32.50      1.40 o
  -7  -3   3       14.62       14.72      1.04 o
  -6  -3   3       36.12       31.56      1.17 o
  -5  -3   3       10.44       13.88      0.75 o
  -4  -3   3        0.10       -0.12      1.11 o
  -3  -3   3     1081.01     1122.83     11.04 o
  -2  -3   3      509.49      576.72      7.44 o
  -1  -3   3      166.72      171.27      4.00 o
   0  -3   3     1670.92     1899.93     13.37 o
   1  -3   3       63.96       66.72      2.02 o
   2  -3   3      713.95      745.75      9.60 o
   3  -3   3      273.24      278.95      6.41 o
   4  -3   3       88.30       85.05      2.39 o
   5  -3   3       71.17       70.76      2.15 o
   6  -3   3        9.52        9.30      0.93 o
   7  -3   3        7.14        6.76      1.04 o
  -9  -2   3        1.25        1.12      1.89 o
  -7  -2   3        9.05       11.57      0.90 o
  -6  -2   3        0.14        0.00      1.24 o
  -5  -2   3       62.92       58.19      1.82 o
  -4  -2   3       86.27       90.23      2.40 o
  -3  -2   3       28.06       27.67      0.82 o
  -2  -2   3      132.71      127.84      3.26 o
  -1  -2   3      690.93      703.24      7.10 o
   0  -2   3        4.53        9.12      0.39 o
   1  -2   3       61.31       62.95      1.67 o
   2  -2   3      749.62      827.43      9.03 o
   3  -2   3        1.54       -1.08      1.08 o
   4  -2   3      121.16      123.23      3.13 o
   5  -2   3       12.34       10.39      0.86 o
   6  -2   3       41.69       36.62      1.36 o
   7  -2   3       12.61       12.71      1.04 o
   8  -2   3        0.00        0.00      0.90 o
  -8  -1   3        0.04        0.54      0.71 o
  -7  -1   3       14.82       14.52      1.00 o
  -6  -1   3       15.14       14.04      0.90 o
  -5  -1   3        4.40        6.15      0.58 o
  -4  -1   3       12.03       14.11      0.66 o
  -3  -1   3        3.47        3.94      0.39 o
  -2  -1   3      214.07      201.79      3.88 o
  -1  -1   3        9.48       11.13      0.39 o
   0  -1   3       84.22       82.63      2.22 o
   1  -1   3        8.81        6.73      0.34 o
   2  -1   3       17.14       21.05      0.64 o
   3  -1   3       88.24       83.66      2.11 o
   4  -1   3        7.30        8.10      0.56 o
   5  -1   3        3.19        1.99      0.51 o
   6  -1   3       38.74       40.82      1.29 o
   7  -1   3       35.28       36.87      1.40 o
   8  -1   3        0.68        0.00      2.16 o
  -8   0   3       29.55       23.41      1.32 o
  -7   0   3        0.22       -1.76      1.76 o
  -6   0   3      130.64      119.44      3.57 o
  -5   0   3       12.00       10.97      0.72 o
  -4   0   3       73.30       67.50      2.16 o
  -3   0   3      640.16      682.48      8.28 o
  -2   0   3      485.37      469.00      6.01 o
  -1   0   3       18.68       23.66      0.76 o
   0   0   3      359.30      332.84      3.96 o
   1   0   3        0.26        0.19      0.60 o
   2   0   3       13.04        9.41      0.37 o
   3   0   3      483.14      477.40      6.37 o
   4   0   3      530.14      544.58      7.78 o
   5   0   3        1.39        1.59      0.45 o
   6   0   3       26.56       24.63      1.00 o
   7   0   3        9.87       14.59      0.93 o
   8   0   3        2.35        4.03      0.81 o
   9   0   3       27.06       28.96      1.52 o
  -8   1   3        3.63        3.63      0.89 o
  -7   1   3        6.47        5.46      0.84 o
  -6   1   3        3.96        4.45      0.66 o
  -5   1   3       30.72       29.04      1.09 o
  -4   1   3       79.14       87.08      2.62 o
  -3   1   3        0.47        0.95      0.40 o
  -2   1   3       87.98       88.38      2.02 o
  -1   1   3      213.04      213.94      3.74 o
   0   1   3       19.36       17.45      0.55 o
   1   1   3      208.72      184.41      3.04 o
   2   1   3     4572.45     4085.96     56.04 o
   3   1   3       80.74       80.46      1.79 o
   4   1   3      471.98      448.22      6.69 o
   5   1   3      115.58      112.33      2.77 o
   6   1   3       43.54       41.41      1.26 o
   7   1   3        6.91        7.75      0.81 o
   8   1   3        1.62        1.79      0.66 o
   9   1   3        1.64        1.30      2.36 o
  -7   2   3        1.74        0.73      0.84 o
  -6   2   3        0.00       -1.94      1.94 o
  -5   2   3       10.06        9.95      0.81 o
  -4   2   3        2.79        2.18      0.54 o
  -3   2   3       59.72       68.03      2.22 o
  -2   2   3     1124.63     1206.16     11.10 o
  -1   2   3      721.72      732.40      7.70 o
   0   2   3       71.03       63.24      1.49 o
   1   2   3      474.34      430.08      5.02 o
   2   2   3      500.49      510.84      5.65 o
   3   2   3      463.04      422.30      5.67 o
   4   2   3      200.16      196.16      4.42 o
   5   2   3      125.02      144.12      4.30 o
   6   2   3       36.87       35.22      1.13 o
   7   2   3       49.13       46.64      1.47 o
   8   2   3       14.50       14.96      0.99 o
   9   2   3        4.45        5.79      0.86 o
  -6   3   3        2.09        3.53      0.75 o
  -5   3   3        4.32        5.58      0.77 o
  -4   3   3        1.06        0.49      0.58 o
  -3   3   3      128.84      128.05      3.23 o
  -2   3   3       59.18       51.90      1.57 o
  -1   3   3      181.78      191.47      4.48 o
   0   3   3       85.40       94.18      2.08 o
   1   3   3      395.18      403.31      5.56 o
   2   3   3      358.39      339.39      5.10 o
   3   3   3      131.66      112.94      3.13 o
   4   3   3      198.82      188.86      4.44 o
   5   3   3      266.60      252.62      5.66 o
   6   3   3        0.29       -0.43      1.18 o
   7   3   3       18.28       17.43      0.92 o
   8   3   3        0.38        0.81      1.37 o
   9   3   3        0.20        1.43      1.94 o
  10   3   3        2.78        3.77      0.92 o
  -6   4   3        0.19        1.09      1.84 o
  -5   4   3       24.58       26.48      1.22 o
  -4   4   3        4.07        2.56      0.77 o
  -3   4   3       19.47       22.18      1.01 o
  -2   4   3      156.81      153.73      3.48 o
  -1   4   3       82.60       76.62      2.30 o
   0   4   3     1646.05     1672.38     13.60 o
   1   4   3     1039.74     1129.03     10.54 o
   2   4   3      315.75      344.35      5.78 o
   3   4   3     1874.62     1934.44     13.84 o
   4   4   3        3.53        3.86      0.48 o
   5   4   3      888.82      865.34     10.59 o
   6   4   3       46.62       51.02      1.51 o
   7   4   3        0.42        1.63      0.60 o
   8   4   3       24.02       26.53      1.16 o
   9   4   3       11.10       11.85      1.06 o
  10   4   3        5.22        3.01      0.95 o
  -5   5   3        3.51        4.42      0.84 o
  -4   5   3        0.39       -0.69      1.73 o
  -3   5   3        2.61        0.60      1.58 o
  -2   5   3      154.95      137.43      3.74 o
  -1   5   3        0.01        0.45      1.19 o
   0   5   3      283.80      269.26      6.32 o
   1   5   3       45.18       42.59      1.43 o
   2   5   3        0.00        1.10      0.41 o
   3   5   3       75.22       66.67      2.11 o
   4   5   3       31.72       38.32      1.00 o
   5   5   3      114.84      126.29      3.08 o
   6   5   3       35.78       30.85      1.04 o
   7   5   3       26.63       29.79      1.14 o
   8   5   3        4.10        5.27      0.64 o
   9   5   3        0.32        0.95      0.70 o
  10   5   3        0.94       -2.27      2.27 o
  -4   6   3        3.24       -1.06      2.18 o
  -3   6   3        0.00        0.62      0.62 o
  -2   6   3       25.99       24.72      1.15 o
  -1   6   3      113.94      107.28      3.35 o
   0   6   3       17.77       19.58      0.94 o
   1   6   3       64.73       70.65      2.03 o
   2   6   3       13.55       12.77      0.72 o
   3   6   3        1.54        1.81      0.50 o
   4   6   3       40.10       38.25      1.11 o
   5   6   3       22.82       18.61      0.87 o
   6   6   3        0.49        0.68      0.53 o
   7   6   3        5.91        7.97      0.76 o
   8   6   3        0.13        0.21      1.30 o
   9   6   3        1.29       -0.24      0.73 o
  10   6   3        1.63       -2.17      2.17 o
  -3   7   3        0.39       -0.80      2.23 o
  -2   7   3        1.55        1.19      1.74 o
  -1   7   3        3.79        4.36      0.71 o
   0   7   3       44.99       44.65      1.43 o
   1   7   3       67.93       78.37      2.39 o
   2   7   3        6.18        6.09      0.72 o
   3   7   3       17.80       16.69      0.91 o
   4   7   3        9.50       10.07      0.78 o
   5   7   3       12.59       12.25      0.87 o
   6   7   3        0.03        0.75      1.35 o
   7   7   3        0.12        0.41      1.62 o
   8   7   3       21.38       19.67      1.15 o
   9   7   3        3.02       -0.51      2.39 o
  -2   8   3        0.39        0.84      2.10 o
  -1   8   3        0.16        0.51      1.56 o
   0   8   3        0.06        1.23      0.66 o
   1   8   3       22.80       24.80      1.23 o
   2   8   3       23.12       22.38      1.13 o
   3   8   3        7.57        9.67      0.86 o
   4   8   3        0.07       -1.70      1.70 o
   5   8   3        1.67        0.00      1.71 o
   6   8   3        6.39        6.87      0.83 o
   7   8   3        2.76        2.79      0.67 o
   8   8   3        5.33        6.65      0.87 o
   9   8   3        1.85        1.35      2.28 o
   0   9   3        0.59       -1.63      1.88 o
   1   9   3        2.97        3.46      0.87 o
   2   9   3        2.01       -1.44      2.35 o
   3   9   3       43.46       44.47      1.57 o
   4   9   3        2.79        0.23      1.79 o
   5   9   3       14.19       14.93      1.02 o
   6   9   3       47.33       42.55      1.54 o
   7   9   3        5.14        0.25      2.24 o
   8   9   3       14.56       12.61      1.18 o
   2  10   3        0.00       -1.12      2.10 o
   3  10   3        0.54        1.08      2.26 o
   4  10   3        1.06       -1.33      2.27 o
   5  10   3        1.49        8.73      1.06 o
   6  10   3        1.46        1.72      0.88 o
   7  10   3        1.62        2.77      0.80 o
  -5  -9   4       43.13       39.73      1.72 o
  -4  -9   4       30.06       30.27      1.51 o
  -3  -9   4        4.51        1.08      2.44 o
  -2  -9   4        2.62       -1.25      1.25 o
  -1  -9   4        8.25       10.44      1.16 o
  -7  -8   4        0.03       -0.28      2.01 o
  -6  -8   4        0.05       -0.77      2.32 o
  -5  -8   4       12.40       12.51      1.12 o
  -4  -8   4        0.02        0.94      1.89 o
  -3  -8   4       63.86       66.33      2.04 o
  -2  -8   4        2.36        1.96      0.81 o
  -1  -8   4        8.54        8.03      0.92 o
   0  -8   4        7.84        6.53      1.00 o
   1  -8   4        5.80        8.15      1.14 o
  -8  -7   4        0.05        1.12      2.44 o
  -7  -7   4        9.53       11.01      1.04 o
  -6  -7   4       39.58       37.56      1.47 o
  -5  -7   4        4.86        4.64      0.87 o
  -4  -7   4       10.61        7.24      0.94 o
  -3  -7   4       20.75       20.01      1.16 o
  -2  -7   4       12.19       11.47      0.98 o
  -1  -7   4       70.04       68.54      2.07 o
   0  -7   4        9.04        9.14      0.93 o
   1  -7   4        7.09        6.43      0.96 o
   2  -7   4        0.10       -1.77      2.13 o
   3  -7   4        1.37        1.72      0.96 o
  -8  -6   4        4.57        4.18      0.96 o
  -7  -6   4       11.82       12.68      1.02 o
  -6  -6   4        3.57        4.30      0.76 o
  -5  -6   4        1.23        1.10      0.69 o
  -4  -6   4        0.20       -0.18      1.53 o
  -3  -6   4      102.99      104.66      3.33 o
  -2  -6   4       18.23       16.57      0.97 o
  -1  -6   4      159.73      166.39      4.09 o
   0  -6   4       17.01       16.47      0.95 o
   1  -6   4       16.13       14.53      0.94 o
   2  -6   4       55.80       53.49      1.76 o
   3  -6   4       22.79       20.23      1.24 o
   4  -6   4       14.42       13.57      1.16 o
  -8  -5   4        2.92        3.64      0.84 o
  -7  -5   4        9.57        9.79      0.92 o
  -6  -5   4       45.85       45.03      1.40 o
  -5  -5   4        2.03        3.04      0.59 o
  -4  -5   4        8.18        9.23      0.74 o
  -3  -5   4        0.05       -0.15      1.32 o
  -2  -5   4       94.33      102.34      2.89 o
  -1  -5   4        1.81        1.36      0.58 o
   0  -5   4        1.32        0.15      1.55 o
   1  -5   4       72.18       77.26      2.28 o
   2  -5   4        2.55        2.59      0.70 o
   3  -5   4        3.54        4.37      0.75 o
   4  -5   4        1.43        0.66      0.74 o
   5  -5   4        0.05        0.53      2.17 o
  -8  -4   4       11.88       12.39      1.13 o
  -7  -4   4        5.22        8.18      0.86 o
  -6  -4   4       19.82       18.53      0.99 o
  -5  -4   4       15.50       18.14      0.89 o
  -4  -4   4       32.11       37.15      1.07 o
  -3  -4   4        2.99        5.18      0.58 o
  -2  -4   4      187.69      198.51      5.23 o
  -1  -4   4        4.85        4.33      0.51 o
   0  -4   4        0.13        0.25      1.17 o
   1  -4   4        0.48       -1.18      1.18 o
   2  -4   4       38.52       39.04      1.16 o
   3  -4   4        4.75        6.41      0.73 o
   4  -4   4        8.40        8.65      0.91 o
   5  -4   4        0.72        0.23      1.61 o
   6  -4   4        4.47        5.68      0.96 o
  -8  -3   4        2.57        3.00      0.85 o
  -7  -3   4        0.31        1.06      1.63 o
  -6  -3   4       50.64       47.51      1.41 o
  -5  -3   4      145.03      139.50      3.52 o
  -4  -3   4      390.32      395.02      7.50 o
  -3  -3   4        0.03        1.54      0.41 o
  -2  -3   4      535.32      558.19      7.87 o
  -1  -3   4      155.02      195.66      4.60 o
   0  -3   4      114.32      127.89      3.83 o
   1  -3   4      421.79      480.81      7.46 o
   2  -3   4       98.70      107.08      2.76 o
   3  -3   4       62.52       67.89      2.03 o
   4  -3   4       18.10       15.41      0.92 o
   5  -3   4        0.52        1.03      0.65 o
   6  -3   4       11.54       11.63      0.96 o
   7  -3   4        0.00        0.00      1.99 o
  -8  -2   4        0.23        0.67      0.67 o
  -7  -2   4        1.86        3.67      0.67 o
  -6  -2   4        0.00       -1.34      1.34 o
  -5  -2   4       62.74       66.55      2.04 o
  -4  -2   4       19.84       23.00      0.84 o
  -3  -2   4       14.37       10.53      0.57 o
  -2  -2   4      150.41      149.99      3.84 o
  -1  -2   4      371.50      394.93      5.90 o
   0  -2   4        0.02        0.23      0.28 o
   1  -2   4      440.66      459.33      6.55 o
   2  -2   4       71.37       73.45      2.11 o
   3  -2   4      402.62      444.45      7.61 o
   4  -2   4       12.65       11.70      0.75 o
   5  -2   4        4.80        4.76      0.69 o
   6  -2   4        0.01        0.17      0.62 o
   7  -2   4       10.33        9.84      0.95 o
  -8  -1   4        0.01       -2.21      2.21 o
  -7  -1   4        0.00        0.22      1.44 o
  -6  -1   4       32.37       37.51      1.26 o
  -5  -1   4        0.00       -0.15      1.13 o
  -4  -1   4       30.90       31.33      0.93 o
  -3  -1   4        0.01        0.53      0.72 o
  -2  -1   4       52.65       57.18      1.66 o
  -1  -1   4      286.84      284.64      4.68 o
   0  -1   4      371.63      392.53      5.29 o
   1  -1   4        3.32        4.18      0.31 o
   2  -1   4      689.77      692.41      7.85 o
   3  -1   4       78.84       67.97      2.01 o
   4  -1   4       29.35       29.51      0.91 o
   5  -1   4        5.34        6.10      0.64 o
   6  -1   4       22.90       20.99      0.99 o
   7  -1   4        0.82        1.54      0.63 o
   8  -1   4       10.68        9.38      1.06 o
  -8   0   4        3.56        4.45      0.91 o
  -7   0   4        2.05        2.63      0.72 o
  -6   0   4        0.05       -1.59      1.59 o
  -5   0   4        4.03        3.36      0.56 o
  -4   0   4       13.63       13.74      0.74 o
  -3   0   4      185.62      200.24      4.80 o
  -2   0   4      115.87      116.62      3.31 o
  -1   0   4        3.39        3.86      0.32 o
   0   0   4       75.46       67.78      1.53 o
   1   0   4       52.69       51.48      1.35 o
   2   0   4      383.73      364.60      5.24 o
   3   0   4       22.56       29.39      0.91 o
   4   0   4      521.86      568.63      8.17 o
   5   0   4       15.53       16.06      0.77 o
   6   0   4       77.31       81.45      2.82 o
   7   0   4        0.32       -0.40      1.27 o
   8   0   4        0.02        0.16      0.66 o
   9   0   4        3.84        5.20      0.96 o
  -7   1   4        0.07        0.99      1.68 o
  -6   1   4       10.78       11.50      0.88 o
  -5   1   4        1.17        0.35      1.51 o
  -4   1   4        6.56        6.08      0.62 o
  -3   1   4       60.89       58.37      1.64 o
  -2   1   4        3.44        4.62      0.44 o
  -1   1   4       81.53       87.18      1.90 o
   0   1   4      295.01      237.21      3.96 o
   1   1   4       30.06       30.44      0.85 o
   2   1   4       11.71       18.61      0.54 o
   3   1   4        1.54        0.08      0.84 o
   4   1   4        5.46        5.99      0.48 o
   5   1   4       36.80       33.53      1.18 o
   6   1   4       31.67       33.14      1.06 o
   7   1   4       12.66       13.87      0.86 o
   8   1   4        3.78        5.28      0.70 o
   9   1   4       34.76       36.77      1.68 o
  -7   2   4        0.19        0.45      0.77 o
  -6   2   4       16.54       11.38      0.99 o
  -5   2   4        1.44        0.71      0.61 o
  -4   2   4       48.33       46.19      1.54 o
  -3   2   4       92.37       82.99      2.53 o
  -2   2   4        1.89        1.41      0.39 o
  -1   2   4      921.69      938.42      9.33 o
   0   2   4       15.15       12.53      0.44 o
   1   2   4      460.99      443.41      5.57 o
   2   2   4      112.16       97.36      2.70 o
   3   2   4        0.06        0.17      0.70 o
   4   2   4      135.95      135.83      3.91 o
   5   2   4       11.93       12.33      0.66 o
   6   2   4        4.00        4.86      0.56 o
   7   2   4        2.49        2.51      0.62 o
   8   2   4        1.20        1.79      0.67 o
   9   2   4        0.08        0.37      0.70 o
  -6   3   4        2.17        1.26      2.04 o
  -5   3   4        3.76        2.70      0.70 o
  -4   3   4        4.10        2.65      0.62 o
  -3   3   4       12.20        7.44      0.85 o
  -2   3   4       12.80       11.53      0.66 o
  -1   3   4       55.79       52.15      1.50 o
   0   3   4       86.03       88.00      2.10 o
   1   3   4      540.16      557.32      6.90 o
   2   3   4       16.27       18.11      0.53 o
   3   3   4       39.80       38.39      1.16 o
   4   3   4     1599.43     1532.97     12.76 o
   5   3   4      165.65      164.26      4.66 o
   6   3   4      210.88      219.33      5.92 o
   7   3   4        3.79        4.06      0.70 o
   8   3   4        8.29        9.56      0.81 o
   9   3   4        2.37        3.04      0.77 o
  10   3   4        0.06       -0.28      2.04 o
  -6   4   4       17.30       19.81      1.26 o
  -5   4   4       11.47       13.86      0.95 o
  -4   4   4       67.55       56.71      1.79 o
  -3   4   4        2.85        1.72      0.66 o
  -2   4   4      161.71      165.07      3.74 o
  -1   4   4       14.17       15.25      0.73 o
   0   4   4        0.62        0.23      1.17 o
   1   4   4       85.76       87.85      2.26 o
   2   4   4       89.65      107.82      2.42 o
   3   4   4       56.71       57.19      1.83 o
   4   4   4        6.01        2.83      0.66 o
   5   4   4        4.54        4.90      0.55 o
   6   4   4       17.54       15.27      0.84 o
   7   4   4        4.46        3.73      0.68 o
   8   4   4        1.26       -0.20      1.78 o
   9   4   4        5.00        4.88      0.88 o
  10   4   4        0.16        0.41      0.73 o
  -5   5   4        1.03        0.27      2.03 o
  -4   5   4        0.24       -1.63      1.63 o
  -3   5   4       30.04       25.13      1.18 o
  -2   5   4        2.29        1.23      0.64 o
  -1   5   4      205.09      193.92      4.10 o
   0   5   4        7.77        7.54      0.59 o
   1   5   4        4.14        4.46      0.56 o
   2   5   4       91.04      106.64      2.68 o
   3   5   4        6.91        4.46      0.52 o
   4   5   4       27.77       19.13      0.77 o
   5   5   4      138.31      133.39      3.21 o
   6   5   4       89.59       84.19      2.81 o
   7   5   4      122.36      113.21      3.44 o
   8   5   4       14.92       14.07      0.93 o
   9   5   4        0.03        0.47      1.87 o
  10   5   4       13.24       12.45      1.24 o
  -4   6   4        0.23        1.36      1.86 o
  -3   6   4        0.36       -0.24      1.92 o
  -2   6   4        1.41        0.21      1.38 o
  -1   6   4       10.25        8.66      0.81 o
   0   6   4        0.02       -1.68      1.68 o
   1   6   4        2.68        1.59      0.55 o
   2   6   4       53.33       61.07      1.88 o
   3   6   4       14.27       10.95      0.68 o
   4   6   4       88.38      107.29      3.00 o
   5   6   4       19.18       18.67      0.91 o
   6   6   4        0.03        0.14      0.58 o
   7   6   4       27.15       27.10      1.09 o
   8   6   4        0.13       -1.67      1.67 o
   9   6   4        0.00       -1.92      1.92 o
  10   6   4        0.26        0.28      1.55 o
  -3   7   4        0.09        0.83      1.84 o
  -2   7   4        1.67        0.74      1.95 o
  -1   7   4        8.83        7.93      0.88 o
   0   7   4      126.98      134.55      3.97 o
   1   7   4        0.02        0.92      0.64 o
   2   7   4      125.82      129.96      3.71 o
   3   7   4        0.06       -1.35      1.35 o
   4   7   4       19.78       18.02      0.95 o
   5   7   4       45.47       51.35      1.54 o
   6   7   4        9.00        8.15      0.76 o
   7   7   4        1.94        2.72      0.71 o
   8   7   4        1.16        1.14      1.92 o
   9   7   4        0.35        0.77      1.47 o
  -1   8   4        1.58        4.60      0.90 o
   0   8   4       20.75       21.42      1.19 o
   1   8   4       10.13        8.76      0.92 o
   2   8   4       22.54       22.21      1.14 o
   3   8   4       11.34       12.24      0.94 o
   4   8   4        6.30        4.12      0.72 o
   5   8   4       13.62       10.14      0.92 o
   6   8   4        2.74        0.43      1.97 o
   7   8   4       18.00       15.18      1.07 o
   8   8   4        0.93        1.11      0.77 o
   9   8   4        5.64        5.83      1.00 o
   0   9   4        0.01       -0.83      1.97 o
   1   9   4        8.89       10.75      1.00 o
   2   9   4       12.90       14.03      1.19 o
   3   9   4        0.00       -1.88      2.13 o
   4   9   4       11.54       10.30      0.95 o
   5   9   4        0.93        0.47      1.84 o
   6   9   4        0.69        0.48      1.48 o
   7   9   4        2.04        1.76      2.15 o
   8   9   4        1.48       -0.04      0.80 o
   3  10   4        0.39       -2.28      2.28 o
   4  10   4        0.92        1.74      0.82 o
   5  10   4        0.02       -1.34      1.98 o
   6  10   4        0.86        0.54      2.04 o
   7  10   4        0.09       -1.80      1.80 o
  -3  -9   5        0.00       -1.13      1.99 o
  -6  -8   5        2.01        2.13      0.86 o
  -5  -8   5        2.37       -1.12      1.12 o
  -4  -8   5       26.01       22.90      1.34 o
  -3  -8   5        7.36        7.88      0.96 o
  -2  -8   5       11.79       10.61      1.03 o
  -1  -8   5        0.92        3.18      0.77 o
   0  -8   5        3.99       -0.53      2.74 o
   1  -8   5        0.02       -2.43      2.43 o
  -7  -7   5       14.26       14.03      1.13 o
  -6  -7   5        1.00        0.99      1.98 o
  -5  -7   5        6.55        6.48      0.87 o
  -4  -7   5       11.86       11.43      0.97 o
  -3  -7   5       18.61       16.45      1.10 o
  -2  -7   5       30.82       29.22      1.31 o
  -1  -7   5        6.41        4.37      0.85 o
   0  -7   5        2.56        2.13      0.77 o
   1  -7   5       10.90        8.46      1.02 o
   2  -7   5        0.05        1.31      2.21 o
  -8  -6   5        1.26        0.28      2.29 o
  -7  -6   5        0.26        1.00      1.91 o
  -6  -6   5        0.06       -1.81      1.81 o
  -5  -6   5        0.37       -1.67      1.82 o
  -4  -6   5       24.25       24.23      1.12 o
  -3  -6   5        0.81        1.84      0.64 o
  -2  -6   5       32.62       32.84      1.19 o
  -1  -6   5       41.43       46.87      1.40 o
   0  -6   5        4.50        5.90      0.78 o
   1  -6   5        7.14        7.82      0.81 o
   2  -6   5        6.55        5.19      0.93 o
   3  -6   5        0.97       -0.99      2.14 o
   4  -6   5        7.79       11.20      1.15 o
  -8  -5   5        2.54        3.09      0.89 o
  -7  -5   5        0.72        1.19      1.73 o
  -6  -5   5       29.17       28.06      1.19 o
  -5  -5   5       10.21        9.20      0.77 o
  -4  -5   5        8.99        7.90      0.76 o
  -3  -5   5       77.72       74.85      2.18 o
  -2  -5   5        2.93        3.43      0.66 o
  -1  -5   5      110.34       92.99      2.90 o
   0  -5   5       23.20       27.15      1.07 o
   1  -5   5        1.12        0.35      1.63 o
   2  -5   5        3.10        2.28      0.71 o
   3  -5   5        9.62        8.95      0.86 o
   4  -5   5       13.79       15.01      1.10 o
   5  -5   5        0.09        1.31      0.82 o
  -8  -4   5       11.19       14.30      1.21 o
  -7  -4   5        4.64        5.66      0.85 o
  -6  -4   5       13.60       13.22      0.95 o
  -5  -4   5        2.46        2.19      0.58 o
  -4  -4   5       74.31       70.16      2.16 o
  -3  -4   5        7.19        7.62      0.65 o
  -2  -4   5        2.85        2.90      0.49 o
  -1  -4   5      662.78      656.93      9.69 o
   0  -4   5        1.35        1.32      0.53 o
   1  -4   5      406.63      421.99      8.20 o
   2  -4   5       70.64       64.36      2.07 o
   3  -4   5        9.55        9.43      0.80 o
   4  -4   5       44.90       40.47      1.41 o
   5  -4   5        1.07        0.83      0.69 o
   6  -4   5        0.84        1.49      0.83 o
  -8  -3   5       29.81       23.58      1.46 o
  -7  -3   5       34.24       38.50      1.43 o
  -6  -3   5       90.75       88.49      2.70 o
  -5  -3   5        0.21        2.29      0.61 o
  -4  -3   5       58.81       63.65      1.91 o
  -3  -3   5      176.74      206.55      5.36 o
  -2  -3   5       15.41       13.81      0.71 o
  -1  -3   5      361.12      390.11      6.84 o
   0  -3   5       10.26        9.90      0.59 o
   1  -3   5      138.07      148.38      3.15 o
   2  -3   5        0.18       -1.10      1.29 o
   3  -3   5       20.54       23.68      0.96 o
   4  -3   5        0.55        0.90      1.58 o
   5  -3   5        0.88        0.14      0.65 o
   6  -3   5        3.88        3.52      0.91 o
   7  -3   5        2.26       -0.55      2.60 o
  -8  -2   5        3.35        2.20      0.87 o
  -7  -2   5        0.08       -1.36      1.67 o
  -6  -2   5      100.06       96.77      2.84 o
  -5  -2   5        6.76        6.57      0.72 o
  -4  -2   5       63.64       61.65      1.87 o
  -3  -2   5       95.73      104.78      2.67 o
  -2  -2   5       27.37       29.83      0.91 o
  -1  -2   5      108.27      128.07      3.67 o
   0  -2   5       18.05       15.53      0.61 o
   1  -2   5      155.01      159.08      4.15 o
   2  -2   5       13.79       17.48      0.72 o
   3  -2   5       85.62       95.93      2.69 o
   4  -2   5       43.75       42.65      1.19 o
   5  -2   5       37.80       34.32      1.20 o
   6  -2   5        4.49        4.95      0.74 o
   7  -2   5        0.07       -1.74      1.81 o
  -8  -1   5        1.26        1.14      0.80 o
  -7  -1   5        2.92       -0.70      2.02 o
  -6  -1   5        1.29        0.00      1.95 o
  -5  -1   5       28.20       27.89      1.06 o
  -4  -1   5       59.16       60.70      1.86 o
  -3  -1   5       33.07       31.57      0.88 o
  -2  -1   5       34.69       35.12      1.01 o
  -1  -1   5      262.45      285.30      5.18 o
   0  -1   5       48.80       42.70      1.18 o
   1  -1   5      195.11      202.99      4.32 o
   2  -1   5        1.56        1.72      0.34 o
   3  -1   5        4.11        2.76      0.44 o
   4  -1   5        6.12        6.81      0.62 o
   5  -1   5       23.70       22.51      0.92 o
   6  -1   5        4.14        3.06      0.67 o
   7  -1   5        0.10       -0.34      0.70 o
   8  -1   5        3.49        3.25      0.85 o
  -7   0   5       16.62       15.13      1.08 o
  -6   0   5        1.78        1.04      1.75 o
  -5   0   5        0.00       -0.70      1.24 o
  -4   0   5        7.04        6.87      0.60 o
  -3   0   5      166.50      171.12      4.78 o
  -2   0   5        9.77        8.30      0.50 o
  -1   0   5       77.15       83.23      2.00 o
   0   0   5     1096.96     1068.32      9.28 o
   1   0   5      259.21      276.68      4.75 o
   2   0   5      186.31      204.69      4.33 o
   3   0   5       77.12       63.49      1.94 o
   4   0   5        9.20        9.87      0.58 o
   5   0   5       42.01       46.10      1.28 o
   6   0   5        0.28        0.49      0.54 o
   7   0   5        2.52        1.24      0.67 o
   8   0   5        0.07       -0.73      1.73 o
   9   0   5        3.64        3.53      0.87 o
  -7   1   5        4.33        4.04      0.81 o
  -6   1   5        5.40        5.41      0.82 o
  -5   1   5        0.84        0.57      1.34 o
  -4   1   5       51.51       54.13      1.65 o
  -3   1   5        0.23       -0.93      0.93 o
  -2   1   5       12.53       12.73      0.60 o
  -1   1   5       45.29       49.81      1.59 o
   0   1   5      555.94      543.00      6.71 o
   1   1   5       20.30       20.45      0.63 o
   2   1   5     1074.75     1127.01      9.67 o
   3   1   5      122.65      110.62      2.40 o
   4   1   5      588.56      615.30      8.49 o
   5   1   5       19.57       23.88      0.88 o
   6   1   5        4.65        6.38      0.63 o
   7   1   5       20.08       22.65      1.10 o
   8   1   5        0.04        0.23      1.58 o
   9   1   5        1.52        1.32      2.14 o
  -7   2   5        0.18        0.28      0.70 o
  -6   2   5       10.41        9.15      0.91 o
  -5   2   5       43.87       38.72      1.34 o
  -4   2   5       61.25       58.48      1.64 o
  -3   2   5       46.67       51.53      1.50 o
  -2   2   5       89.52       91.76      2.52 o
  -1   2   5       63.43       54.12      1.49 o
   0   2   5       19.23       16.50      0.57 o
   1   2   5        3.33        2.74      0.30 o
   2   2   5       98.91       92.09      2.05 o
   3   2   5        1.19       -0.83      0.92 o
   4   2   5      261.15      264.94      5.47 o
   5   2   5        0.90       -0.26      1.28 o
   6   2   5       43.04       48.95      1.37 o
   7   2   5        1.94        3.36      0.57 o
   8   2   5       34.59       31.94      1.31 o
   9   2   5        0.00        1.38      0.77 o
  -6   3   5        0.01       -1.58      1.83 o
  -5   3   5        6.58        5.97      0.87 o
  -4   3   5        0.63        0.77      1.40 o
  -3   3   5       21.00       17.71      0.91 o
  -2   3   5        1.70        1.87      0.52 o
  -1   3   5       52.87       54.37      1.57 o
   0   3   5      129.50      132.26      3.88 o
   1   3   5       27.77       30.54      0.95 o
   2   3   5       10.19        7.37      0.46 o
   3   3   5       85.33       80.75      2.07 o
   4   3   5       67.32       67.06      2.06 o
   5   3   5       34.21       33.96      0.98 o
   6   3   5       27.82       26.04      0.96 o
   7   3   5        0.86       -0.71      1.59 o
   8   3   5        0.17        0.42      0.60 o
   9   3   5        0.12        1.22      0.69 o
  10   3   5        0.00       -0.85      1.76 o
  -5   4   5        0.76       -0.72      0.79 o
  -4   4   5        1.15        0.00      0.69 o
  -3   4   5        2.10        3.45      0.67 o
  -2   4   5        1.64        0.97      1.64 o
  -1   4   5      115.83      114.72      3.02 o
   0   4   5        0.22       -0.12      1.13 o
   1   4   5      137.45      149.43      4.32 o
   2   4   5       27.05       30.29      0.91 o
   3   4   5      123.49      127.35      2.76 o
   4   4   5        4.71        3.33      0.49 o
   5   4   5      110.64       99.35      2.77 o
   6   4   5       15.96       11.42      0.77 o
   7   4   5        6.91        7.65      0.71 o
   8   4   5        1.89        3.20      0.70 o
   9   4   5        3.96        5.31      0.76 o
  10   4   5        7.49        4.38      1.22 o
  -4   5   5        2.26        1.48      2.01 o
  -3   5   5       12.84        9.75      0.89 o
  -2   5   5        0.21       -0.03      0.61 o
  -1   5   5       27.70       26.63      1.04 o
   0   5   5       17.77       19.43      0.85 o
   1   5   5        2.92        2.38      0.49 o
   2   5   5        7.73        9.85      0.63 o
   3   5   5        1.01        1.99      0.45 o
   4   5   5        3.79        6.72      0.55 o
   5   5   5       11.18       11.12      0.73 o
   6   5   5       82.99       75.11      2.24 o
   7   5   5       13.13       16.06      0.95 o
   8   5   5        0.20        0.77      0.62 o
   9   5   5       14.98       18.76      1.16 o
  10   5   5        0.39       -0.60      0.85 o
  -4   6   5        4.18        6.97      1.02 o
  -3   6   5        1.19        0.00      1.82 o
  -2   6   5        7.99        9.56      0.85 o
  -1   6   5       11.56       10.76      0.87 o
   0   6   5        0.01       -0.53      1.70 o
   1   6   5        7.93        7.23      0.75 o
   2   6   5        1.22        2.53      0.56 o
   3   6   5        0.13        0.15      0.47 o
   4   6   5       24.31       24.73      0.96 o
   5   6   5        1.03       -1.79      1.79 o
   6   6   5       25.64       22.30      1.03 o
   7   6   5        0.06        1.00      0.58 o
   8   6   5       27.34       22.24      1.16 o
   9   6   5        3.52        1.48      2.18 o
  10   6   5        1.60        1.58      0.84 o
  -2   7   5        5.98        4.14      0.87 o
  -1   7   5       18.42       17.48      1.08 o
   0   7   5        9.27        8.50      0.90 o
   1   7   5       73.38       74.58      2.16 o
   2   7   5        0.36        0.24      0.65 o
   3   7   5       36.62       35.70      1.24 o
   4   7   5        1.15       -2.03      2.03 o
   5   7   5        1.09        0.64      0.52 o
   6   7   5        7.10        6.16      0.75 o
   7   7   5       13.60        9.83      0.95 o
   8   7   5       29.11       28.97      1.38 o
   9   7   5        1.87       -0.26      2.26 o
  -1   8   5        0.58        1.63      0.76 o
   0   8   5        1.57        0.24      2.07 o
   1   8   5       29.86       31.84      1.40 o
   2   8   5        7.28        5.54      0.83 o
   3   8   5        0.74       -0.82      1.62 o
   4   8   5       13.06       10.89      0.90 o
   5   8   5       28.79       23.00      1.10 o
   6   8   5       11.31       10.09      0.99 o
   7   8   5       11.72        9.24      1.02 o
   8   8   5       13.71       13.73      1.06 o
   9   8   5        1.02        0.27      2.23 o
   0   9   5        0.12       -2.43      2.43 o
   1   9   5        0.05        0.53      1.86 o
   2   9   5       82.74       86.50      2.64 o
   3   9   5        3.01        2.68      0.92 o
   4   9   5       33.83       32.53      1.39 o
   5   9   5        2.25        2.02      0.80 o
   6   9   5       10.06        7.99      0.96 o
   7   9   5        9.77        8.07      0.99 o
   8   9   5        0.52       -1.36      2.12 o
   3  10   5        2.25        0.28      2.47 o
   4  10   5        2.17        3.53      0.93 o
   5  10   5        0.05        0.00      1.99 o
   6  10   5        1.38        2.29      0.88 o
  -5  -8   6       16.29       16.25      1.25 o
  -4  -8   6        2.87        3.49      0.90 o
  -3  -8   6        6.41        5.18      1.00 o
  -2  -8   6        5.05        7.69      1.00 o
  -1  -8   6        3.65        3.66      0.98 o
   0  -8   6       12.41       12.93      1.21 o
  -6  -7   6        0.38       -0.26      2.03 o
  -5  -7   6        4.03        1.49      2.10 o
  -4  -7   6        7.42        8.06      0.91 o
  -3  -7   6        4.56        6.54      0.88 o
  -2  -7   6        9.58        1.14      2.15 o
  -1  -7   6        4.77        5.42      0.86 o
   0  -7   6        4.97        5.63      0.87 o
   1  -7   6        0.09        0.77      1.93 o
   2  -7   6        5.56        3.84      1.00 o
  -7  -6   6        0.70        1.07      1.93 o
  -6  -6   6        2.00        2.23      0.80 o
  -5  -6   6       30.43       29.80      1.28 o
  -4  -6   6       10.06       10.44      0.94 o
  -3  -6   6        7.52        3.34      0.78 o
  -2  -6   6      268.09      254.39      7.39 o
  -1  -6   6       23.32       19.29      1.10 o
   0  -6   6      178.53      144.05      4.24 o
   1  -6   6        3.71        2.13      0.84 o
   2  -6   6       21.27       20.14      1.19 o
   3  -6   6       16.06       11.78      1.09 o
  -7  -5   6        0.89       -0.51      1.94 o
  -6  -5   6        4.30        3.31      0.78 o
  -5  -5   6        0.34        1.03      1.42 o
  -4  -5   6       10.62       12.86      0.87 o
  -3  -5   6        0.52        1.25      1.53 o
  -2  -5   6       11.32       10.28      0.82 o
  -1  -5   6        1.51        0.35      1.76 o
   0  -5   6       44.70       45.31      1.48 o
   1  -5   6        2.55        2.33      0.68 o
   2  -5   6        0.04       -1.43      1.57 o
   3  -5   6       47.07       46.53      1.51 o
   4  -5   6        4.00        4.17      0.89 o
   5  -5   6        9.78       10.06      1.04 o
  -8  -4   6        0.76        0.37      0.82 o
  -7  -4   6       39.46       41.28      1.59 o
  -6  -4   6       13.68       13.33      0.94 o
  -5  -4   6       16.84       15.48      0.96 o
  -4  -4   6        2.09        1.86      0.65 o
  -3  -4   6       17.50       20.55      0.90 o
  -2  -4   6        9.11       10.78      0.68 o
  -1  -4   6       27.09       23.66      0.92 o
   0  -4   6      105.75      109.00      3.01 o
   1  -4   6      127.83      125.35      3.37 o
   2  -4   6        9.88        9.28      0.80 o
   3  -4   6        0.01        0.97      1.41 o
   4  -4   6        9.32        7.27      0.91 o
   5  -4   6        5.48        4.44      0.92 o
   6  -4   6        0.10        1.12      1.77 o
  -8  -3   6        0.13       -0.28      2.13 o
  -7  -3   6       17.44       21.29      1.15 o
  -6  -3   6        1.17        0.00      1.87 o
  -5  -3   6        7.68        9.93      0.78 o
  -4  -3   6       60.65       61.27      1.76 o
  -3  -3   6        0.35       -0.15      1.13 o
  -2  -3   6      318.36      331.71      6.94 o
  -1  -3   6       48.61       56.10      1.71 o
   0  -3   6       23.97       23.66      0.86 o
   1  -3   6       80.60       81.43      2.51 o
   2  -3   6        7.58        7.40      0.71 o
   3  -3   6        6.86        6.73      0.72 o
   4  -3   6       19.42       19.74      0.99 o
   5  -3   6       32.65       32.48      1.37 o
   6  -3   6       13.84       20.78      1.22 o
  -8  -2   6        3.23       -1.12      2.31 o
  -7  -2   6        0.13        0.49      1.61 o
  -6  -2   6       44.42       44.42      1.49 o
  -5  -2   6        0.01       -1.46      1.65 o
  -4  -2   6      125.44      124.69      3.36 o
  -3  -2   6       16.64       15.80      0.73 o
  -2  -2   6        0.08       -0.12      0.95 o
  -1  -2   6      110.84      124.11      2.85 o
   0  -2   6        2.32        5.81      0.47 o
   1  -2   6       98.29       84.95      2.40 o
   2  -2   6       77.48       80.87      2.43 o
   3  -2   6       29.15       30.50      0.98 o
   4  -2   6       32.19       31.71      1.09 o
   5  -2   6       13.17       11.55      0.87 o
   6  -2   6        1.73        1.63      0.72 o
   7  -2   6        2.39        1.28      1.87 o
  -7  -1   6        3.18        3.03      0.80 o
  -6  -1   6       26.98       24.15      1.24 o
  -5  -1   6       10.94        9.51      0.84 o
  -4  -1   6       50.03       49.80      1.41 o
  -3  -1   6        0.00        0.54      0.92 o
  -2  -1   6       38.73       33.24      0.99 o
  -1  -1   6      290.37      338.97      6.12 o
   0  -1   6       26.39       32.99      1.02 o
   1  -1   6      440.60      430.23      6.86 o
   2  -1   6        0.01       -1.38      1.38 o
   3  -1   6       71.73       67.48      1.87 o
   4  -1   6        1.79        2.74      0.54 o
   5  -1   6        1.10        0.00      1.45 o
   6  -1   6        9.27        9.72      0.87 o
   7  -1   6        5.81        5.04      0.92 o
   8  -1   6        7.84        2.38      1.37 o
  -7   0   6        1.85        2.86      0.82 o
  -6   0   6        0.41        0.34      0.61 o
  -5   0   6       10.71       13.48      0.91 o
  -4   0   6       63.20       62.21      1.78 o
  -3   0   6       19.85       15.08      0.76 o
  -2   0   6       32.09       32.00      0.96 o
  -1   0   6       83.74       80.99      2.13 o
   0   0   6       46.29       46.12      1.33 o
   1   0   6        1.09        0.68      0.35 o
   2   0   6      108.21       96.41      2.31 o
   3   0   6       82.56       79.98      2.25 o
   4   0   6       37.60       41.49      1.28 o
   5   0   6        7.30        9.89      0.68 o
   6   0   6        6.81        8.59      0.78 o
   7   0   6        3.08        2.24      0.59 o
   8   0   6        0.42       -1.49      2.11 o
  -7   1   6        2.00        0.00      2.23 o
  -6   1   6        2.62       -0.24      1.99 o
  -5   1   6        7.49        8.79      0.82 o
  -4   1   6       28.36       26.75      1.09 o
  -3   1   6       48.10       47.34      1.33 o
  -2   1   6      239.47      260.91      5.89 o
  -1   1   6      171.48      167.77      4.41 o
   0   1   6      536.72      568.22      7.56 o
   1   1   6       71.95       73.88      1.99 o
   2   1   6      215.04      230.94      4.83 o
   3   1   6       24.56       32.23      0.92 o
   4   1   6       27.03       27.59      0.85 o
   5   1   6       97.69      112.86      3.00 o
   6   1   6       68.26       68.97      2.17 o
   7   1   6       12.41       13.18      0.93 o
   8   1   6        9.69        9.34      0.93 o
   9   1   6        0.00        0.00      2.10 o
  -6   2   6        0.53       -1.02      2.00 o
  -5   2   6       10.53        8.60      0.85 o
  -4   2   6        5.31        3.43      0.68 o
  -3   2   6       17.91       15.55      0.83 o
  -2   2   6       29.05       31.08      0.98 o
  -1   2   6      159.30      153.72      4.42 o
   0   2   6        0.00        0.21      0.93 o
   1   2   6      517.32      529.90      7.32 o
   2   2   6      755.94      755.27      8.75 o
   3   2   6      281.38      309.37      5.84 o
   4   2   6      108.43      115.00      2.77 o
   5   2   6       44.79       48.26      1.62 o
   6   2   6      119.23      127.28      3.37 o
   7   2   6        0.01       -0.03      0.67 o
   8   2   6        2.36        2.91      0.71 o
   9   2   6        1.47        2.36      0.87 o
  -6   3   6        1.45        2.45      0.77 o
  -5   3   6        0.15       -1.99      1.99 o
  -4   3   6        0.31        1.00      0.60 o
  -3   3   6        9.32        6.25      0.73 o
  -2   3   6        5.98        7.78      0.64 o
  -1   3   6      209.66      210.15      5.44 o
   0   3   6       15.50       20.77      0.74 o
   1   3   6      149.30      147.15      4.16 o
   2   3   6       55.59       54.72      1.49 o
   3   3   6        2.74        1.60      0.40 o
   4   3   6       11.73       10.99      0.63 o
   5   3   6       20.77       21.02      0.85 o
   6   3   6       15.05       15.18      0.84 o
   7   3   6       35.35       38.04      1.32 o
   8   3   6       20.21       14.34      1.28 o
   9   3   6        0.04        0.17      0.68 o
  -5   4   6        1.18        0.27      1.48 o
  -4   4   6       13.68       11.07      1.01 o
  -3   4   6       63.71       53.86      1.49 o
  -2   4   6       22.95       22.60      1.02 o
  -1   4   6        0.08       -1.01      1.01 o
   0   4   6       67.06       68.87      2.32 o
   1   4   6       21.21       21.09      0.79 o
   2   4   6       12.77       13.42      0.63 o
   3   4   6      102.79      103.86      2.63 o
   4   4   6        0.10       -1.02      1.02 o
   5   4   6        7.36        7.60      0.57 o
   6   4   6       22.40       21.02      0.96 o
   7   4   6        0.48        1.72      0.60 o
   8   4   6        9.55       10.54      0.95 o
   9   4   6        0.20        0.98      1.86 o
  10   4   6        0.04        0.84      2.01 o
  -4   5   6       10.37       11.58      1.08 o
  -3   5   6        0.49        1.25      0.63 o
  -2   5   6        3.30        1.90      0.73 o
  -1   5   6        0.02       -0.71      1.17 o
   0   5   6        6.71        7.35      0.68 o
   1   5   6        0.61        1.05      0.50 o
   2   5   6      356.40      375.89      7.56 o
   3   5   6       11.04       10.02      0.71 o
   4   5   6       50.11       44.46      1.27 o
   5   5   6       87.13       84.00      2.67 o
   6   5   6       59.50       57.02      1.78 o
   7   5   6      143.04      133.46      3.88 o
   8   5   6        7.42        7.50      0.82 o
   9   5   6       11.94       11.94      1.15 o
  10   5   6        0.00        1.73      0.80 o
  -3   6   6        0.48        1.16      0.68 o
  -2   6   6       12.78       11.40      0.99 o
  -1   6   6        6.00        5.47      0.74 o
   0   6   6       11.98       14.87      0.92 o
   1   6   6        5.63        7.29      0.71 o
   2   6   6        0.24       -0.33      1.24 o
   3   6   6        0.06       -0.16      1.28 o
   4   6   6        4.95        3.97      0.64 o
   5   6   6        1.31        1.01      1.49 o
   6   6   6        4.77        4.76      0.70 o
   7   6   6      124.99      128.53      3.91 o
   8   6   6        2.53        2.79      0.82 o
   9   6   6        7.39        4.85      0.96 o
  -2   7   6        0.40       -1.32      2.06 o
  -1   7   6        2.85        1.90      0.79 o
   0   7   6        2.41        1.16      0.68 o
   1   7   6       50.85       53.72      1.56 o
   2   7   6        6.50        7.11      0.78 o
   3   7   6        3.44        3.44      0.65 o
   4   7   6        4.03        4.96      0.71 o
   5   7   6        2.53       -1.32      1.72 o
   6   7   6        1.40        2.03      0.62 o
   7   7   6        4.89        5.70      0.79 o
   8   7   6       42.26       40.41      1.49 o
   9   7   6        0.51       -0.26      2.01 o
  -1   8   6        3.84        4.16      0.86 o
   0   8   6        9.72        9.68      1.04 o
   1   8   6       71.27       64.67      2.01 o
   2   8   6       29.32       29.01      1.39 o
   3   8   6       61.71       55.37      1.65 o
   4   8   6       14.12       12.86      0.97 o
   5   8   6        0.09       -1.61      1.61 o
   6   8   6       24.94       23.33      1.15 o
   7   8   6        5.88        4.23      0.86 o
   8   8   6        2.43        2.70      0.84 o
   9   8   6        0.17        0.00      2.14 o
   1   9   6        4.31        3.20      0.94 o
   2   9   6        2.16        1.71      0.82 o
   3   9   6       77.90       80.42      2.32 o
   4   9   6       16.25       13.88      1.12 o
   5   9   6        3.30        1.46      2.14 o
   6   9   6        8.91        8.78      0.98 o
   7   9   6        4.82        0.26      2.31 o
   8   9   6        9.57        9.23      1.09 o
   4  10   6        0.14       -1.66      2.45 o
   5  10   6       21.44       22.32      1.53 o
   6  10   6        9.41        9.84      1.18 o
  -4  -8   7        3.18        4.34      1.07 o
  -3  -8   7        1.82        0.83      2.31 o
  -2  -8   7        8.19        7.89      1.06 o
  -6  -7   7        2.99        1.69      2.19 o
  -5  -7   7        0.95        1.33      0.79 o
  -4  -7   7        4.51        7.01      0.90 o
  -3  -7   7        8.02        7.35      0.98 o
  -2  -7   7        4.17        3.59      0.85 o
  -1  -7   7        2.88        0.74      2.31 o
   0  -7   7        0.27       -1.80      1.97 o
   1  -7   7        0.12       -1.62      2.09 o
  -6  -6   7        0.09        1.31      2.01 o
  -5  -6   7       18.00       18.76      1.15 o
  -4  -6   7       21.44       20.63      1.18 o
  -3  -6   7       47.84       46.35      1.52 o
  -2  -6   7       30.86       22.13      1.12 o
  -1  -6   7       15.44       15.98      1.04 o
   0  -6   7       10.89        9.55      0.97 o
   1  -6   7       11.85       10.87      1.03 o
   2  -6   7       11.72       13.07      1.09 o
   3  -6   7        9.99        7.69      1.08 o
  -7  -5   7        4.42        4.36      1.00 o
  -6  -5   7        2.28        3.53      0.80 o
  -5  -5   7       14.59       16.39      1.04 o
  -4  -5   7       12.35       12.05      0.93 o
  -3  -5   7       93.30       87.28      2.68 o
  -2  -5   7        6.70        8.39      0.78 o
  -1  -5   7        0.13        0.19      1.74 o
   0  -5   7       65.12       60.60      1.73 o
   1  -5   7        1.10        0.20      1.59 o
   2  -5   7       57.22       59.44      2.03 o
   3  -5   7        3.58        5.12      0.83 o
   4  -5   7        0.49        0.53      0.83 o
  -7  -4   7        4.14        0.26      2.35 o
  -6  -4   7        2.29        0.47      2.02 o
  -5  -4   7        9.90       10.62      0.91 o
  -4  -4   7        2.28        1.34      1.71 o
  -3  -4   7       14.90       14.74      0.91 o
  -2  -4   7       17.47       19.12      0.91 o
  -1  -4   7        7.32        6.58      0.70 o
   0  -4   7       42.45       44.44      1.42 o
   1  -4   7       34.84       35.68      1.23 o
   2  -4   7       18.74       15.54      0.92 o
   3  -4   7       38.19       37.81      1.37 o
   4  -4   7        7.87        7.11      0.86 o
   5  -4   7        0.39        1.20      0.79 o
  -7  -3   7        3.60        2.81      0.83 o
  -6  -3   7        0.47        0.46      1.71 o
  -5  -3   7        3.45        3.31      0.70 o
  -4  -3   7        0.17        0.54      0.57 o
  -3  -3   7       12.23       12.93      0.81 o
  -2  -3   7       54.75       57.68      1.68 o
  -1  -3   7       13.64       15.11      0.73 o
   0  -3   7        0.11        0.32      0.44 o
   1  -3   7        0.33        0.00      1.40 o
   2  -3   7       37.03       36.02      1.20 o
   3  -3   7       53.83       50.03      1.41 o
   4  -3   7       17.27       18.18      1.03 o
   5  -3   7        1.19        1.72      0.72 o
   6  -3   7        8.57        9.04      1.11 o
  -7  -2   7        3.31        3.43      0.82 o
  -6  -2   7        0.61        1.33      0.74 o
  -5  -2   7       94.32       97.76      2.84 o
  -4  -2   7       28.47       24.80      1.07 o
  -3  -2   7        2.81        3.45      0.54 o
  -2  -2   7       47.65       46.79      1.40 o
  -1  -2   7       17.83       20.07      0.82 o
   0  -2   7       33.98       27.05      0.88 o
   1  -2   7       32.18       30.09      0.95 o
   2  -2   7      179.61      172.65      3.71 o
   3  -2   7       39.50       40.57      1.33 o
   4  -2   7       19.56       22.34      1.03 o
   5  -2   7        1.37        0.88      0.65 o
   6  -2   7       45.26       45.99      1.60 o
   7  -2   7       24.72       24.87      1.44 o
  -7  -1   7        0.06        0.27      1.74 o
  -6  -1   7        0.97        1.77      0.73 o
  -5  -1   7       36.32       38.20      1.35 o
  -4  -1   7        4.96        3.31      0.70 o
  -3  -1   7       39.27       35.79      1.11 o
  -2  -1   7       11.78       11.96      0.66 o
  -1  -1   7        4.75        4.71      0.51 o
   0  -1   7      311.87      332.81      6.44 o
   1  -1   7       13.80       14.38      0.67 o
   2  -1   7        0.23        0.26      1.05 o
   3  -1   7       66.52       66.21      1.91 o
   4  -1   7        0.76        0.96      1.30 o
   5  -1   7       39.17       41.35      1.31 o
   6  -1   7        3.75        4.62      0.70 o
   7  -1   7       27.27       32.88      1.43 o
   8  -1   7        1.16        1.72      0.87 o
  -7   0   7        1.22        1.75      0.85 o
  -6   0   7        4.78        6.14      0.82 o
  -5   0   7        0.08        0.55      0.55 o
  -4   0   7      139.20      138.39      3.86 o
  -3   0   7       24.96       23.99      0.98 o
  -2   0   7      148.59      126.05      3.31 o
  -1   0   7       21.94       20.89      0.74 o
   0   0   7        4.82        4.92      0.45 o
   1   0   7      192.55      206.27      4.92 o
   2   0   7       93.41       92.77      2.46 o
   3   0   7       72.25       65.41      2.17 o
   4   0   7       20.99       18.44      0.85 o
   5   0   7        1.38        1.94      0.61 o
   6   0   7        6.21        4.10      0.77 o
   7   0   7       12.65       11.40      1.01 o
   8   0   7        2.15        4.98      0.71 o
  -6   1   7        9.15        8.75      0.96 o
  -5   1   7       10.48       11.92      0.91 o
  -4   1   7       91.27       89.98      2.72 o
  -3   1   7       19.93       20.29      0.97 o
  -2   1   7      123.27      134.54      3.24 o
  -1   1   7      148.70      163.73      4.70 o
   0   1   7       13.18       17.18      0.69 o
   1   1   7      338.20      392.52      6.74 o
   2   1   7       38.82       39.45      1.20 o
   3   1   7      296.91      329.56      6.54 o
   4   1   7       31.89       28.85      0.94 o
   5   1   7       45.08       47.59      1.55 o
   6   1   7       30.42       28.96      1.11 o
   7   1   7       18.42       16.81      1.01 o
   8   1   7        5.01        3.13      0.80 o
   9   1   7        0.52       -1.11      1.85 o
  -6   2   7        2.86        0.81      2.04 o
  -5   2   7        5.45        3.79      0.83 o
  -4   2   7        7.43        6.44      0.83 o
  -3   2   7       10.13       13.93      0.85 o
  -2   2   7       81.61       71.09      2.10 o
  -1   2   7       24.23       28.63      0.93 o
   0   2   7      162.59      180.17      4.81 o
   1   2   7        0.03        0.23      1.02 o
   2   2   7       80.63       84.30      2.31 o
   3   2   7       23.09       26.43      0.85 o
   4   2   7      203.35      213.27      5.50 o
   5   2   7      140.80      132.91      3.40 o
   6   2   7        0.21       -1.57      1.57 o
   7   2   7        6.62        8.48      0.79 o
   8   2   7        4.83        5.81      0.81 o
   9   2   7        5.60        5.47      0.97 o
  -5   3   7        4.83        6.84      0.89 o
  -4   3   7        0.05        0.44      1.82 o
  -3   3   7        0.08       -1.57      1.57 o
  -2   3   7        2.27        3.05      0.65 o
  -1   3   7      147.59      144.18      3.45 o
   0   3   7       11.47        9.99      0.63 o
   1   3   7      644.88      610.73      8.98 o
   2   3   7       93.86       96.24      2.54 o
   3   3   7      313.62      297.88      6.27 o
   4   3   7       58.61       54.06      1.49 o
   5   3   7       10.44       10.72      0.70 o
   6   3   7        3.83        5.75      0.62 o
   7   3   7       30.97       35.21      1.19 o
   8   3   7       20.73       19.43      1.11 o
   9   3   7        3.01        5.16      0.84 o
  -5   4   7        4.25        5.00      0.90 o
  -4   4   7        2.02        2.04      0.73 o
  -3   4   7        6.85        4.93      0.80 o
  -2   4   7       12.79       10.50      0.80 o
  -1   4   7       33.37       30.62      1.10 o
   0   4   7       24.66       23.38      0.92 o
   1   4   7       12.42       14.13      0.71 o
   2   4   7        4.67        4.58      0.54 o
   3   4   7        0.08        0.67      0.98 o
   4   4   7        3.22        3.59      0.55 o
   5   4   7        1.69        2.47      0.55 o
   6   4   7      182.07      181.34      4.21 o
   7   4   7       20.02       21.15      1.02 o
   8   4   7        2.72        3.23      0.72 o
   9   4   7       13.20       13.58      1.17 o
  -4   5   7        0.13        0.82      1.71 o
  -3   5   7        6.58        5.09      0.90 o
  -2   5   7        0.00        1.10      0.62 o
  -1   5   7      101.59       94.74      2.67 o
   0   5   7       41.32       43.83      1.30 o
   1   5   7      196.82      191.61      4.13 o
   2   5   7       12.11        9.53      0.74 o
   3   5   7      110.82      115.11      3.12 o
   4   5   7      172.55      177.85      3.89 o
   5   5   7       46.84       50.18      1.65 o
   6   5   7       52.80       51.29      1.59 o
   7   5   7       45.35       52.24      1.54 o
   8   5   7        8.20        4.90      0.95 o
   9   5   7       55.67       64.46      1.95 o
  -3   6   7        0.23        1.36      1.98 o
  -2   6   7        1.42        0.93      0.78 o
  -1   6   7        0.02        0.65      1.46 o
   0   6   7        2.40        1.15      0.70 o
   1   6   7      184.91      178.70      4.31 o
   2   6   7       63.93       67.89      1.94 o
   3   6   7       33.62       31.88      2.92 o
   4   6   7      182.32      182.36      4.22 o
   5   6   7       49.72       47.04      1.41 o
   6   6   7       78.63       75.77      2.42 o
   7   6   7       30.72       31.35      1.30 o
   8   6   7        0.54        0.00      1.59 o
   9   6   7       15.35       14.41      1.19 o
  -2   7   7        0.02       -0.28      1.63 o
  -1   7   7        0.03        0.25      1.95 o
   0   7   7        6.91        7.29      0.86 o
   1   7   7       44.98       43.59      1.47 o
   2   7   7        3.58        2.63      0.75 o
   3   7   7       11.48        9.44      0.85 o
   4   7   7       18.09       17.64      1.02 o
   5   7   7       15.44       14.21      0.93 o
   6   7   7        3.11        3.60      0.67 o
   7   7   7        0.01        1.34      1.81 o
   8   7   7        3.09        3.96      0.81 o
   9   7   7       26.55       23.05      1.33 o
   0   8   7        4.57        5.29      0.90 o
   1   8   7        6.25        7.15      0.86 o
   2   8   7       12.99       15.42      1.08 o
   3   8   7        9.32        8.53      0.93 o
   4   8   7        0.05        0.66      1.74 o
   5   8   7        1.23       -0.89      1.83 o
   6   8   7        1.09        0.96      0.71 o
   7   8   7        4.43        4.92      0.82 o
   8   8   7        0.34        1.08      0.74 o
   9   8   7        9.40        8.89      1.10 o
   1   9   7        2.27        3.79      0.86 o
   2   9   7       13.92       14.95      1.26 o
   3   9   7       71.06       67.36      2.15 o
   4   9   7        5.00        5.68      0.98 o
   5   9   7       17.88       17.33      1.22 o
   6   9   7        0.04        0.94      0.69 o
   7   9   7        3.39        0.00      2.44 o
   8   9   7       11.88        2.53      3.41 o
  -4  -7   8       10.49        9.68      1.00 o
  -3  -7   8        7.25        6.10      1.08 o
  -2  -7   8       12.42       13.80      1.17 o
  -1  -7   8        0.01        0.80      2.30 o
   0  -7   8        1.88        1.78      0.93 o
  -6  -6   8        8.54        7.52      1.14 o
  -5  -6   8        0.75        1.71      0.72 o
  -4  -6   8       17.45       16.42      1.05 o
  -3  -6   8        0.18       -1.43      2.18 o
  -2  -6   8       14.99       15.72      1.10 o
  -1  -6   8        3.29        2.03      0.77 o
   0  -6   8       31.75       30.79      1.34 o
   1  -6   8        0.44       -0.08      0.74 o
   2  -6   8       18.35       18.19      1.24 o
  -6  -5   8       23.21       22.60      1.39 o
  -5  -5   8       32.82       38.43      1.51 o
  -4  -5   8        0.04       -0.45      1.73 o
  -3  -5   8       17.64       13.19      0.98 o
  -2  -5   8       21.61       19.72      1.04 o
  -1  -5   8       91.04       79.79      2.29 o
   0  -5   8      243.35      223.81      5.24 o
   1  -5   8        2.62       -0.22      2.07 o
   2  -5   8       23.31       18.94      1.22 o
   3  -5   8       10.13       11.05      1.08 o
   4  -5   8       13.21       12.51      1.17 o
  -6  -4   8        7.63        8.53      1.02 o
  -5  -4   8       11.47       13.41      1.03 o
  -4  -4   8       69.83       68.21      2.16 o
  -3  -4   8       59.40       56.86      1.72 o
  -2  -4   8        0.23        0.38      1.25 o
  -1  -4   8      113.00      101.10      3.32 o
   0  -4   8        1.37       -0.19      1.97 o
   1  -4   8       91.85       80.99      2.47 o
   2  -4   8        4.21        4.61      0.78 o
   3  -4   8        5.13        5.00      0.79 o
   4  -4   8        0.40        1.22      1.68 o
   5  -4   8        2.74        3.58      0.92 o
  -7  -3   8        1.97       -0.56      2.23 o
  -6  -3   8        8.40        9.23      0.97 o
  -5  -3   8       53.28       56.22      1.68 o
  -4  -3   8        6.13        8.64      0.80 o
  -3  -3   8        0.07       -1.42      1.42 o
  -2  -3   8        3.73        3.24      0.64 o
  -1  -3   8        0.61        1.27      0.54 o
   0  -3   8        0.49        0.66      1.32 o
   1  -3   8      390.12      409.83      8.70 o
   2  -3   8       28.27       29.19      1.18 o
   3  -3   8       39.16       37.28      1.32 o
   4  -3   8       10.32       10.25      0.93 o
   5  -3   8        0.00       -1.70      1.95 o
   6  -3   8       16.30       15.38      1.26 o
  -7  -2   8        2.17       -0.56      2.02 o
  -6  -2   8        0.30       -0.17      0.76 o
  -5  -2   8       45.52       46.93      1.58 o
  -4  -2   8        0.06        0.52      0.61 o
  -3  -2   8       60.61       65.62      2.13 o
  -2  -2   8        6.07        6.38      0.69 o
  -1  -2   8      212.93      218.77      6.04 o
   0  -2   8      192.71      189.28      3.99 o
   1  -2   8       29.48       27.59      1.00 o
   2  -2   8       51.09       51.84      1.48 o
   3  -2   8        6.71        7.34      0.83 o
   4  -2   8       88.81       92.82      2.71 o
   5  -2   8      142.93      142.16      4.27 o
   6  -2   8        4.11        6.21      0.95 o
   7  -2   8       23.33       26.57      1.49 o
  -6  -1   8        3.22        3.62      0.86 o
  -5  -1   8        0.85        0.66      1.82 o
  -4  -1   8      177.26      185.15      4.60 o
  -3  -1   8       17.65       21.03      0.97 o
  -2  -1   8       23.72       20.21      0.88 o
  -1  -1   8      149.98      147.72      3.41 o
   0  -1   8        4.91        6.78      0.61 o
   1  -1   8      235.39      229.07      5.81 o
   2  -1   8       78.17       75.75      2.12 o
   3  -1   8        1.66        2.56      0.58 o
   4  -1   8      121.76      126.19      3.60 o
   5  -1   8       13.91       14.07      1.00 o
   6  -1   8       26.09       33.54      1.32 o
   7  -1   8        0.54        1.02      0.78 o
  -6   0   8        0.03       -0.26      1.77 o
  -5   0   8        0.96        0.90      0.65 o
  -4   0   8       15.59       21.32      1.05 o
  -3   0   8      282.01      280.89      7.58 o
  -2   0   8       59.55       61.64      1.69 o
  -1   0   8       24.28       22.32      0.86 o
   0   0   8       83.41       82.05      2.47 o
   1   0   8      105.47      105.51      2.78 o
   2   0   8       38.42       42.29      1.30 o
   3   0   8       16.27       17.72      0.80 o
   4   0   8       16.15       14.85      0.88 o
   5   0   8        0.64        0.42      0.58 o
   6   0   8        7.59        6.00      0.80 o
   7   0   8        1.01       -1.41      1.81 o
   8   0   8        1.07       -1.07      2.21 o
  -6   1   8        5.30        1.08      2.26 o
  -5   1   8        2.93        4.05      0.79 o
  -4   1   8       17.49       17.97      1.01 o
  -3   1   8        8.65        8.85      0.83 o
  -2   1   8       94.17       90.39      2.44 o
  -1   1   8        3.09        1.05      0.52 o
   0   1   8       34.34       40.32      1.14 o
   1   1   8      108.77      125.85      2.97 o
   2   1   8      171.60      192.58      5.16 o
   3   1   8       12.62        9.09      0.87 o
   4   1   8        0.47       -0.45      1.25 o
   5   1   8        0.05        0.00      0.54 o
   6   1   8        8.70        8.75      0.84 o
   7   1   8        2.72        2.34      0.64 o
   8   1   8        0.95        1.84      0.80 o
  -5   2   8       23.15       26.40      1.31 o
  -4   2   8        0.55        0.40      0.60 o
  -3   2   8       45.38       44.05      1.46 o
  -2   2   8      570.51      572.84     10.29 o
  -1   2   8       51.00       50.36      1.54 o
   0   2   8      453.19      469.67      8.34 o
   1   2   8       47.38       50.72      1.60 o
   2   2   8       58.18       72.58      2.36 o
   3   2   8      413.87      412.24      7.70 o
   4   2   8      229.99      224.77      6.07 o
   5   2   8        4.36        0.33      1.70 o
   6   2   8       18.95       20.10      0.99 o
   7   2   8        1.22        0.21      1.79 o
   8   2   8        1.24       -1.81      1.81 o
   9   2   8        2.00        2.79      0.83 o
  -5   3   8        2.42        1.36      0.80 o
  -4   3   8        1.25       -1.43      1.93 o
  -3   3   8       26.88       28.04      1.23 o
  -2   3   8       12.64       11.97      0.91 o
  -1   3   8       14.49       16.51      0.91 o
   0   3   8        5.40        5.76      0.62 o
   1   3   8        4.12        3.99      0.55 o
   2   3   8        4.50        3.57      0.50 o
   3   3   8        4.65        5.05      0.53 o
   4   3   8        3.50        2.68      0.55 o
   5   3   8      112.09      111.49      3.22 o
   6   3   8        2.85        0.54      1.74 o
   7   3   8        4.91        6.08      0.73 o
   8   3   8        3.61        0.93      2.10 o
   9   3   8        4.16        3.44      0.84 o
  -4   4   8        2.16        0.26      2.04 o
  -3   4   8       16.31       15.45      1.02 o
  -2   4   8       10.10        9.75      0.87 o
  -1   4   8      109.36      105.64      3.44 o
   0   4   8      252.20      255.29      6.90 o
   1   4   8        1.00        1.80      0.51 o
   2   4   8       25.77       22.04      0.91 o
   3   4   8       53.81       59.25      1.87 o
   4   4   8       19.87       16.59      0.85 o
   5   4   8      136.59      138.21      3.66 o
   6   4   8       78.38       78.00      2.50 o
   7   4   8        2.32        2.64      0.69 o
   8   4   8        1.48        0.77      0.76 o
   9   4   8        0.09        0.26      1.93 o
  -3   5   8       20.48       20.09      1.30 o
  -2   5   8        7.08        9.20      0.98 o
  -1   5   8        1.77        2.63      0.70 o
   0   5   8       12.62       16.07      1.00 o
   1   5   8       25.96       27.57      1.15 o
   2   5   8      207.81      196.37      4.32 o
   3   5   8      337.79      334.95      7.72 o
   4   5   8       54.25       48.61      1.49 o
   5   5   8      317.50      303.47      7.84 o
   6   5   8       14.71       15.62      1.02 o
   7   5   8      152.73      165.92      4.51 o
   8   5   8       40.13       37.27      1.50 o
   9   5   8        1.92        2.78      0.93 o
  -2   6   8        5.04        5.60      0.92 o
  -1   6   8       36.52       35.56      1.44 o
   0   6   8       41.32       40.98      1.41 o
   1   6   8        0.08       -0.79      1.82 o
   2   6   8       15.79       15.68      0.96 o
   3   6   8       67.76       74.01      2.33 o
   4   6   8       80.35       78.95      2.47 o
   5   6   8        8.69        8.71      0.82 o
   6   6   8       45.97       43.77      1.43 o
   7   6   8        0.13        0.44      0.78 o
   8   6   8      127.92      128.13      4.39 o
   9   6   8       15.24       14.26      1.26 o
  -1   7   8        0.57        1.05      0.77 o
   0   7   8        1.87       -2.34      2.34 o
   1   7   8       26.58       29.15      1.30 o
   2   7   8        6.12        6.20      0.85 o
   3   7   8        3.88        0.62      1.98 o
   4   7   8        9.22        8.04      0.81 o
   5   7   8       23.09       23.56      1.10 o
   6   7   8        0.47       -0.65      1.13 o
   7   7   8        5.35        6.23      0.87 o
   8   7   8        0.18       -2.10      2.10 o
   9   7   8        1.51        1.93      2.45 o
   0   8   8        3.65        1.92      2.35 o
   1   8   8        1.01       -0.26      1.97 o
   2   8   8        2.36        1.17      0.86 o
   3   8   8       31.27       32.66      1.39 o
   4   8   8        2.25        2.49      0.81 o
   5   8   8        2.47        3.56      0.78 o
   6   8   8        3.84        3.39      0.82 o
   7   8   8        0.04       -0.25      1.72 o
   8   8   8        1.67        2.19      0.86 o
   2   9   8        5.91        7.52      0.97 o
   3   9   8        4.14        4.39      0.93 o
   4   9   8        5.04        5.86      0.98 o
   5   9   8        0.00        0.43      0.77 o
   6   9   8        3.02        3.36      0.85 o
   7   9   8        6.41        6.18      1.00 o
  -2  -7   9        0.51        0.05      0.88 o
  -4  -6   9       16.36       14.72      1.12 o
  -3  -6   9        0.23       -1.03      1.94 o
  -2  -6   9        5.36        5.24      0.84 o
  -1  -6   9        2.47        1.65      0.79 o
   0  -6   9        0.54       -1.03      2.23 o
   1  -6   9        4.18        3.36      0.95 o
  -5  -5   9        0.18        0.53      1.98 o
  -4  -5   9       15.11       12.85      1.08 o
  -3  -5   9        0.17        0.47      1.76 o
  -2  -5   9       65.02       59.23      1.74 o
  -1  -5   9       37.66       37.66      1.46 o
   0  -5   9       37.98       39.26      1.47 o
   1  -5   9        1.67        2.34      0.76 o
   2  -5   9        0.23        0.75      1.69 o
   3  -5   9        1.04        1.35      1.73 o
  -6  -4   9        4.94        6.26      1.07 o
  -5  -4   9        1.40        1.38      0.79 o
  -4  -4   9        2.39        3.21      0.79 o
  -3  -4   9        1.78       -1.09      1.93 o
  -2  -4   9        0.01        0.00      1.69 o
  -1  -4   9        6.19        5.33      0.79 o
   0  -4   9        0.98       -1.23      1.88 o
   1  -4   9        1.12       -0.21      1.85 o
   2  -4   9        4.27        5.04      0.77 o
   3  -4   9        3.31        1.67      2.04 o
   4  -4   9        5.32        6.30      0.90 o
  -6  -3   9        5.78        5.39      1.04 o
  -5  -3   9       92.24       90.41      2.71 o
  -4  -3   9       35.41       36.40      1.40 o
  -3  -3   9        3.30       -1.22      1.94 o
  -2  -3   9       73.86       67.47      2.01 o
  -1  -3   9        0.33        0.84      0.58 o
   0  -3   9       16.74       14.50      0.92 o
   1  -3   9      217.29      221.04      4.92 o
   2  -3   9      192.81      192.24      4.68 o
   3  -3   9       50.74       44.61      1.75 o
   4  -3   9       20.94       21.21      1.23 o
   5  -3   9        1.64       -2.21      2.21 o
  -6  -2   9        0.06       -2.32      2.32 o
  -5  -2   9       10.15       10.42      1.06 o
  -4  -2   9        1.10        3.40      0.85 o
  -3  -2   9       72.77       76.61      2.16 o
  -2  -2   9      322.54      318.35      7.92 o
  -1  -2   9        1.11        0.46      0.64 o
   0  -2   9      380.95      361.71      8.18 o
   1  -2   9       49.52       48.36      1.34 o
   2  -2   9      369.83      383.40      8.64 o
   3  -2   9      503.38      502.46     10.33 o
   4  -2   9        4.99        4.25      0.93 o
   5  -2   9       88.92       93.54      3.03 o
   6  -2   9        1.41        0.78      1.96 o
  -6  -1   9        1.15        1.44      0.79 o
  -5  -1   9        0.09       -1.44      1.86 o
  -4  -1   9       34.98       35.10      1.42 o
  -3  -1   9       23.68       22.59      1.09 o
  -2  -1   9        0.46        1.23      0.54 o
  -1  -1   9       66.09       63.57      1.83 o
   0  -1   9        2.62        0.79      1.21 o
   1  -1   9      125.58      120.45      3.30 o
   2  -1   9       42.19       42.18      1.38 o
   3  -1   9      645.74      627.74     10.90 o
   4  -1   9      148.61      143.46      4.01 o
   5  -1   9       78.71       77.41      2.32 o
   6  -1   9       82.50       82.86      2.57 o
   7  -1   9        2.16        2.05      0.87 o
  -6   0   9        0.09       -0.60      0.76 o
  -5   0   9        2.16        0.78      0.83 o
  -4   0   9        1.96        0.76      0.76 o
  -3   0   9       60.33       59.38      1.64 o
  -2   0   9       77.66       78.25      2.33 o
  -1   0   9        2.41        2.60      0.55 o
   0   0   9        5.05        4.97      0.59 o
   1   0   9        5.81        4.73      0.58 o
   2   0   9        3.38        1.22      1.51 o
   3   0   9       94.83       97.05      2.97 o
   4   0   9       86.32       91.40      2.51 o
   5   0   9        7.52        8.41      0.87 o
   6   0   9        0.01        0.00      1.61 o
   7   0   9        5.57        4.17      0.91 o
   8   0   9        0.02       -2.10      2.10 o
  -5   1   9        1.71        2.21      0.68 o
  -4   1   9        2.60        2.44      0.71 o
  -3   1   9        0.02        0.27      0.62 o
  -2   1   9      177.91      178.25      4.32 o
  -1   1   9        8.54        9.92      0.76 o
   0   1   9        0.58       -1.35      1.35 o
   1   1   9        0.15        0.59      1.23 o
   2   1   9        1.13       -1.18      1.24 o
   3   1   9        1.15        1.39      0.53 o
   4   1   9        1.42        0.50      1.60 o
   5   1   9       45.60       43.33      1.35 o
   6   1   9        0.23        0.62      1.55 o
   7   1   9        0.93        1.40      1.80 o
   8   1   9        4.65        3.91      0.87 o
  -5   2   9        1.85        1.67      0.81 o
  -4   2   9        1.99        1.67      0.75 o
  -3   2   9        0.28        0.84      0.61 o
  -2   2   9       14.24       15.95      0.97 o
  -1   2   9      204.98      192.87      4.36 o
   0   2   9        0.90        1.05      0.51 o
   1   2   9        0.39       -0.45      1.24 o
   2   2   9       13.29       12.41      0.70 o
   3   2   9        0.00        0.15      1.07 o
   4   2   9       74.76       71.70      2.16 o
   5   2   9       63.22       66.67      1.91 o
   6   2   9        0.20       -0.79      1.55 o
   7   2   9        0.44       -0.89      1.57 o
   8   2   9       12.32       13.00      1.06 o
  -4   3   9        4.79        6.84      0.87 o
  -3   3   9        0.77       -0.23      1.74 o
  -2   3   9       53.79       55.79      1.73 o
  -1   3   9        1.16       -0.36      1.53 o
   0   3   9       39.39       37.41      1.20 o
   1   3   9        3.72        4.47      0.61 o
   2   3   9        1.67       -0.65      0.65 o
   3   3   9       10.27       10.30      0.67 o
   4   3   9        9.58       12.61      0.75 o
   5   3   9       30.64       32.76      1.17 o
   6   3   9        9.73       10.36      0.79 o
   7   3   9        0.82        0.43      1.62 o
   8   3   9        0.10       -0.49      1.29 o
   9   3   9        0.86       -2.18      2.18 o
  -4   4   9        1.13        1.40      2.25 o
  -3   4   9        0.02        0.00      1.72 o
  -2   4   9        3.08        3.73      0.77 o
  -1   4   9       20.09       19.63      1.06 o
   0   4   9      122.03      119.58      3.67 o
   1   4   9       15.02       14.58      0.84 o
   2   4   9       19.28       24.04      0.99 o
   3   4   9        0.04       -1.42      1.42 o
   4   4   9        9.71       10.05      0.78 o
   5   4   9       62.78       65.48      1.72 o
   6   4   9       54.87       57.75      1.62 o
   7   4   9        0.90        1.58      0.72 o
   8   4   9        3.13        4.58      0.82 o
   9   4   9        8.68       10.31      1.03 o
  -3   5   9        5.98        6.42      1.13 o
  -2   5   9      100.46      110.36      3.34 o
  -1   5   9       29.42       26.64      1.32 o
   0   5   9      409.39      413.77      9.87 o
   1   5   9      263.58      255.75      7.65 o
   2   5   9       54.66       54.99      1.50 o
   3   5   9      346.56      366.36      8.50 o
   4   5   9        4.39        3.01      0.77 o
   5   5   9      121.88      120.46      3.69 o
   6   5   9      103.61      104.83      2.62 o
   7   5   9       10.31       10.61      1.04 o
   8   5   9       14.61       17.77      1.20 o
   9   5   9        1.53        0.54      1.92 o
  -2   6   9        4.88        7.64      1.00 o
  -1   6   9       42.79       38.14      1.51 o
   0   6   9       17.47       22.50      1.18 o
   1   6   9       83.73       79.84      2.38 o
   2   6   9      207.82      204.36      4.87 o
   3   6   9        2.62        3.18      0.72 o
   4   6   9       53.24       53.48      1.68 o
   5   6   9       30.06       28.79      1.24 o
   6   6   9       49.10       48.48      1.53 o
   7   6   9       57.97       59.60      1.73 o
   8   6   9        0.47        1.00      1.91 o
   9   6   9        6.02        7.04      1.06 o
  -1   7   9        0.00       -1.76      1.76 o
   0   7   9       11.10       10.76      1.08 o
   1   7   9        1.91       -1.82      1.82 o
   2   7   9       54.42       59.06      1.76 o
   3   7   9       10.80       11.75      1.00 o
   4   7   9        2.74        2.43      0.73 o
   5   7   9        3.13        2.39      0.67 o
   6   7   9        2.37        2.79      0.76 o
   7   7   9        1.42        0.33      0.73 o
   8   7   9       19.50       24.67      1.40 o
   1   8   9        0.03       -1.35      2.00 o
   2   8   9        0.23       -0.77      2.03 o
   3   8   9        1.50        0.41      0.87 o
   4   8   9        2.56        2.63      0.80 o
   5   8   9       19.37       18.57      1.20 o
   6   8   9        0.83        1.00      1.58 o
   7   8   9        9.46        9.43      0.91 o
   8   8   9        0.54       -0.84      2.60 o
   3   9   9        0.26        0.00      2.46 o
   4   9   9        0.01       -1.09      2.04 o
   5   9   9        6.35        5.58      1.03 o
   6   9   9       21.71       22.27      1.35 o
  -3  -6  10        0.11        0.33      0.79 o
  -2  -6  10        7.46        4.68      0.91 o
  -1  -6  10       18.04       18.23      1.30 o
   0  -6  10       12.37       15.89      1.18 o
  -4  -5  10       22.91       19.62      1.35 o
  -3  -5  10        0.03       -2.28      2.28 o
  -2  -5  10        2.35       -0.75      1.99 o
  -1  -5  10        1.08        2.85      0.78 o
   0  -5  10       35.42       39.21      1.54 o
   1  -5  10       27.29       23.31      1.31 o
   2  -5  10        5.19        5.14      1.00 o
  -5  -4  10        0.03        0.55      1.82 o
  -4  -4  10        3.20        0.51      2.36 o
  -3  -4  10        2.38        0.96      1.82 o
  -2  -4  10        0.00       -1.82      1.82 o
  -1  -4  10        1.55        0.22      2.00 o
   0  -4  10       18.28       18.04      1.13 o
   1  -4  10       12.22       11.75      1.07 o
   2  -4  10        2.62        2.14      0.80 o
   3  -4  10        0.20        1.55      2.10 o
   4  -4  10        0.19        0.65      0.81 o
  -5  -3  10        5.03        5.84      1.07 o
  -4  -3  10        4.67        1.22      2.13 o
  -3  -3  10       10.70       10.82      0.96 o
  -2  -3  10        1.41        0.43      1.84 o
  -1  -3  10        0.92       -1.66      1.66 o
   0  -3  10       14.95       13.72      0.98 o
   1  -3  10       13.88       12.18      0.99 o
   2  -3  10       73.43       70.92      2.02 o
   3  -3  10        1.27        1.27      0.76 o
   4  -3  10        2.41        1.21      0.78 o
   5  -3  10        7.45        9.06      1.02 o
  -5  -2  10       58.03       59.23      2.00 o
  -4  -2  10      222.37      240.34      5.80 o
  -3  -2  10        0.39       -0.65      2.03 o
  -2  -2  10      157.09      162.02      4.39 o
  -1  -2  10       62.52       70.58      2.10 o
   0  -2  10       87.71       85.04      2.60 o
   1  -2  10      272.81      259.70      7.51 o
   2  -2  10        6.18        7.32      0.96 o
   3  -2  10       23.57       24.94      1.24 o
   4  -2  10       13.71       12.41      1.08 o
   5  -2  10        7.57        7.97      0.96 o
   6  -2  10        3.32        4.23      0.93 o
  -5  -1  10       14.61       17.35      1.19 o
  -4  -1  10        2.47       -0.23      2.36 o
  -3  -1  10      283.39      293.77      8.61 o
  -2  -1  10       31.41       34.60      1.24 o
  -1  -1  10       80.48       82.79      2.52 o
   0  -1  10      148.68      146.73      3.89 o
   1  -1  10       49.15       53.33      1.56 o
   2  -1  10      150.51      147.12      3.92 o
   3  -1  10       55.63       54.59      1.67 o
   4  -1  10        0.69        1.14      0.70 o
   5  -1  10       99.42       96.72      3.07 o
   6  -1  10        3.61        6.24      0.97 o
   7  -1  10       25.89       27.63      1.49 o
  -5   0  10        4.94        6.40      0.94 o
  -4   0  10        0.00       -0.71      1.89 o
  -3   0  10       18.56       20.49      1.13 o
  -2   0  10       83.68       84.93      2.67 o
  -1   0  10       64.53       64.69      1.88 o
   0   0  10        2.63       -0.17      1.52 o
   1   0  10       37.56       32.46      1.12 o
   2   0  10       45.26       43.13      1.38 o
   3   0  10       61.74       61.57      1.87 o
   4   0  10      159.33      158.55      4.19 o
   5   0  10       94.31       93.78      2.85 o
   6   0  10        0.49        1.41      0.73 o
   7   0  10       14.00       15.86      1.20 o
  -5   1  10        0.56        1.39      1.90 o
  -4   1  10        0.08        1.23      1.58 o
  -3   1  10       42.36       43.49      1.46 o
  -2   1  10       34.36       39.52      1.32 o
  -1   1  10       63.94       62.82      1.92 o
   0   1  10        5.98        7.63      0.73 o
   1   1  10        9.12        8.70      0.69 o
   2   1  10        9.84       10.99      0.78 o
   3   1  10        4.94        6.06      0.70 o
   4   1  10        0.67       -1.64      1.64 o
   5   1  10       63.47       74.67      2.55 o
   6   1  10        0.47        1.11      1.61 o
   7   1  10       20.09       21.54      1.23 o
   8   1  10        0.01        0.28      1.95 o
  -4   2  10        0.44        0.52      1.94 o
  -3   2  10        0.63        0.93      1.94 o
  -2   2  10        2.78        3.44      0.68 o
  -1   2  10       31.83       35.06      1.26 o
   0   2  10      185.58      184.54      4.37 o
   1   2  10       48.67       45.78      1.39 o
   2   2  10        7.51        4.21      0.65 o
   3   2  10       49.97       48.21      1.42 o
   4   2  10       25.76       22.34      1.01 o
   5   2  10       71.66       77.85      2.48 o
   6   2  10       86.68       89.66      2.81 o
   7   2  10       29.22       32.11      1.41 o
   8   2  10        0.30        0.27      1.62 o
  -4   3  10        0.71       -0.18      0.83 o
  -3   3  10        0.01       -0.25      1.58 o
  -2   3  10        4.28        3.52      0.73 o
  -1   3  10       17.21       18.13      1.02 o
   0   3  10       55.66       53.69      1.84 o
   1   3  10       25.03       24.16      1.04 o
   2   3  10        1.26        1.53      0.61 o
   3   3  10       21.66       16.78      0.89 o
   4   3  10        2.45        3.40      0.62 o
   5   3  10       30.25       30.93      1.21 o
   6   3  10       22.22       21.55      1.11 o
   7   3  10       11.30       12.91      1.04 o
   8   3  10        5.65        5.85      1.00 o
  -3   4  10        3.43        1.87      2.46 o
  -2   4  10        1.27        1.12      0.69 o
  -1   4  10        1.17       -1.53      1.92 o
   0   4  10        0.84        0.40      1.51 o
   1   4  10       30.82       31.79      1.22 o
   2   4  10       44.89       47.60      1.37 o
   3   4  10       65.70       64.60      1.85 o
   4   4  10       16.35       15.18      0.94 o
   5   4  10       58.74       58.61      1.69 o
   6   4  10        0.31       -0.84      1.95 o
   7   4  10       27.49       28.13      1.32 o
   8   4  10       10.10       13.42      1.08 o
  -2   5  10       16.10       15.60      1.25 o
  -1   5  10       32.90       37.06      1.44 o
   0   5  10        4.69        4.38      0.98 o
   1   5  10       42.84       41.81      1.44 o
   2   5  10        5.64        7.97      0.84 o
   3   5  10       86.74       87.77      2.64 o
   4   5  10        6.39        5.29      0.76 o
   5   5  10        1.53        0.20      1.82 o
   6   5  10        3.96        3.90      0.75 o
   7   5  10       17.64       17.73      1.08 o
   8   5  10        4.33        7.32      0.93 o
  -1   6  10       13.33       15.32      1.20 o
   0   6  10       25.72       23.55      1.36 o
   1   6  10        1.37        1.91      0.83 o
   2   6  10       32.52       32.18      1.36 o
   3   6  10       13.30       12.70      1.03 o
   4   6  10       78.73       77.76      2.26 o
   5   6  10      120.33      123.39      3.93 o
   6   6  10        0.07        1.40      0.68 o
   7   6  10       26.94       24.47      1.33 o
   8   6  10        2.54        3.64      0.85 o
   0   7  10        4.32        5.33      0.93 o
   1   7  10        0.66       -0.26      1.75 o
   2   7  10       71.34       74.75      2.42 o
   3   7  10       14.51       14.43      1.08 o
   4   7  10       11.06       10.67      1.01 o
   5   7  10        8.92        9.82      0.93 o
   6   7  10       15.01       16.24      1.10 o
   7   7  10       11.59       11.85      1.15 o
   8   7  10        4.19        5.86      0.97 o
   2   8  10        0.54        0.32      0.79 o
   3   8  10        3.53        3.36      0.94 o
   4   8  10        0.21        1.55      0.74 o
   5   8  10        0.11       -2.25      2.25 o
   6   8  10        9.16       11.14      1.10 o
   7   8  10        0.60       -0.28      2.22 o
  -3  -5  11        5.33        1.41      2.75 o
  -2  -5  11        1.63        1.37      2.10 o
  -1  -5  11        1.31        2.08      0.87 o
   0  -5  11       15.39       15.68      1.13 o
   1  -5  11       31.35       30.13      1.55 o
  -4  -4  11        0.18        0.56      1.85 o
  -3  -4  11        1.59        7.82      0.93 o
  -2  -4  11        0.76        0.51      1.90 o
  -1  -4  11        0.08        1.12      0.70 o
   0  -4  11       20.15       16.12      1.19 o
   1  -4  11       41.71       44.37      1.64 o
   2  -4  11        2.44        3.51      0.87 o
   3  -4  11       12.49       14.15      1.14 o
  -4  -3  11        0.11        1.20      0.82 o
  -3  -3  11        0.67        0.00      1.62 o
  -2  -3  11       85.37       86.54      2.61 o
  -1  -3  11       24.00       24.34      1.22 o
   0  -3  11       11.01       10.25      0.98 o
   1  -3  11       38.22       36.11      1.42 o
   2  -3  11        8.80       -4.90      4.90 o
   3  -3  11       69.50       64.04      1.92 o
   4  -3  11       14.55       12.44      1.20 o
  -4  -2  11        0.08       -2.16      2.16 o
  -3  -2  11        8.84        9.44      1.02 o
  -2  -2  11       31.77       34.13      1.42 o
  -1  -2  11       63.06       58.72      1.83 o
   0  -2  11       14.67       17.02      1.04 o
   1  -2  11       42.54       43.89      1.48 o
   2  -2  11       65.77       69.51      2.02 o
   3  -2  11       38.56       38.74      1.45 o
   4  -2  11        4.88        3.25      0.88 o
   5  -2  11        0.40       -0.54      2.43 o
  -4  -1  11        1.05        0.69      0.86 o
  -3  -1  11       46.18       43.95      1.60 o
  -2  -1  11       60.35       66.84      2.00 o
  -1  -1  11       89.08       90.68      2.75 o
   0  -1  11      356.59      365.28      9.07 o
   1  -1  11       16.69       11.54      1.23 o
   2  -1  11      122.16      123.46      3.84 o
   3  -1  11      125.95      123.69      3.25 o
   4  -1  11       45.23       45.75      1.56 o
   5  -1  11       58.03       58.28      1.84 o
   6  -1  11        5.07        7.77      1.04 o
  -4   0  11        2.77        3.53      0.79 o
  -3   0  11       35.60       42.03      1.54 o
  -2   0  11       32.52       36.33      1.38 o
  -1   0  11        1.58       -1.02      1.75 o
   0   0  11        3.06        3.42      0.71 o
   1   0  11        1.72        2.34      0.63 o
   2   0  11       16.35       13.70      0.91 o
   3   0  11       35.51       31.74      1.24 o
   4   0  11        2.83        3.55      0.74 o
   5   0  11        0.62        0.46      1.82 o
   6   0  11       22.65       27.61      1.41 o
   7   0  11        0.42       -0.47      0.87 o
  -4   1  11        1.72        1.35      1.96 o
  -3   1  11        2.15        1.99      0.73 o
  -2   1  11       11.54       20.25      1.07 o
  -1   1  11       34.98       33.81      1.33 o
   0   1  11        1.65        0.59      1.62 o
   1   1  11        2.96        3.24      0.63 o
   2   1  11       17.54       15.18      0.97 o
   3   1  11        3.63        4.96      0.72 o
   4   1  11       20.17       21.69      1.13 o
   5   1  11        4.16        3.18      0.78 o
   6   1  11        9.94       12.41      1.07 o
   7   1  11        0.42       -1.32      2.16 o
  -4   2  11        3.25        1.41      2.57 o
  -3   2  11       12.17       15.14      1.11 o
  -2   2  11        4.60        7.15      0.82 o
  -1   2  11        3.95        3.82      0.73 o
   0   2  11      116.65      109.17      3.60 o
   1   2  11       94.55       94.73      3.19 o
   2   2  11       14.38       12.08      0.92 o
   3   2  11       14.72       11.65      0.90 o
   4   2  11        0.18       -1.42      1.42 o
   5   2  11       70.47       67.03      2.15 o
   6   2  11        8.18       -3.09      3.09 o
   7   2  11        0.15       -1.01      2.09 o
   8   2  11        0.33        0.14      0.87 o
  -3   3  11        1.52       -2.25      2.25 o
  -2   3  11        0.40        0.49      1.50 o
  -1   3  11       55.45       53.94      1.67 o
   0   3  11       11.65       14.68      0.93 o
   1   3  11       41.25       40.30      1.36 o
   2   3  11       15.12       17.29      0.99 o
   3   3  11        1.83        0.00      1.57 o
   4   3  11       18.03       16.62      0.97 o
   5   3  11        1.06        0.21      1.28 o
   6   3  11       11.82        9.90      0.96 o
   7   3  11        1.74        2.85      0.86 o
   8   3  11       14.95       14.32      1.20 o
  -2   4  11        1.08        0.96      0.78 o
  -1   4  11       25.43       28.62      1.26 o
   0   4  11       17.85       14.89      1.07 o
   1   4  11       11.15       13.23      0.98 o
   2   4  11      187.45      179.52      4.64 o
   3   4  11       23.90       20.39      1.10 o
   4   4  11        0.76        1.23      0.60 o
   5   4  11       12.58       11.50      0.94 o
   6   4  11        4.66        5.54      0.82 o
   7   4  11       15.73       18.45      1.10 o
   8   4  11        6.25        8.29      0.96 o
  -1   5  11       14.43       17.60      1.20 o
   0   5  11        2.19        2.77      0.85 o
   1   5  11       21.43       24.56      1.20 o
   2   5  11        3.66        4.39      0.82 o
   3   5  11        9.62        8.83      0.94 o
   4   5  11        3.09        3.16      0.81 o
   5   5  11        1.09        1.29      0.67 o
   6   5  11        1.01        1.17      1.60 o
   7   5  11        1.07        0.58      0.79 o
   8   5  11        0.30        0.54      2.04 o
   0   6  11       34.16       29.81      1.46 o
   1   6  11       41.16       44.36      1.63 o
   2   6  11        1.04        2.37      0.70 o
   3   6  11       44.42       48.58      1.59 o
   4   6  11       63.32       68.73      2.05 o
   5   6  11        7.70        6.49      0.91 o
   6   6  11        8.75        8.66      0.98 o
   7   6  11       41.45       47.07      1.69 o
   8   6  11        1.30        0.56      2.08 o
   1   7  11        0.00        0.82      1.84 o
   2   7  11        7.83        9.44      1.02 o
   3   7  11        4.70        4.51      0.93 o
   4   7  11        5.25        0.75      1.13 o
   5   7  11       25.72       27.69      1.34 o
   6   7  11        3.86        2.68      0.87 o
   7   7  11        0.49        1.49      0.76 o
   3   8  11        0.00       -0.88      0.88 o
   4   8  11        0.26        0.00      1.90 o
   5   8  11        0.07       -0.55      1.86 o
   6   8  11        9.74        8.85      1.13 o
  -2  -4  12        0.66        1.39      2.35 o
  -1  -4  12        0.66        0.27      1.66 o
   0  -4  12        5.42        7.21      0.98 o
   1  -4  12        0.08        1.38      1.90 o
  -3  -3  12        3.63        5.14      0.97 o
  -2  -3  12       20.31       17.59      1.19 o
  -1  -3  12       10.50       10.66      0.99 o
   0  -3  12        0.97        0.00      1.63 o
   1  -3  12        0.46        2.20      0.75 o
   2  -3  12        2.13        1.31      2.21 o
   3  -3  12        0.72       -2.26      2.26 o
  -3  -2  12       21.37       21.18      1.31 o
  -2  -2  12        3.47       -0.25      2.03 o
  -1  -2  12        6.27        7.00      0.85 o
   0  -2  12       18.52       16.58      1.19 o
   1  -2  12       11.08        9.66      0.96 o
   2  -2  12        1.95        0.49      1.71 o
   3  -2  12        0.03       -2.00      2.00 o
   4  -2  12        1.50        0.54      2.40 o
  -3  -1  12        2.15        2.71      0.92 o
  -2  -1  12       13.25       11.63      1.05 o
  -1  -1  12       14.48       16.13      1.08 o
   0  -1  12       50.37       46.50      1.60 o
   1  -1  12        0.09       -0.22      1.63 o
   2  -1  12       30.54       29.24      1.29 o
   3  -1  12       14.76       16.56      1.06 o
   4  -1  12        9.60       11.74      1.01 o
   5  -1  12       41.19       40.59      1.68 o
  -3   0  12        0.08       -1.57      1.82 o
  -2   0  12        2.90        4.38      0.78 o
  -1   0  12        2.97        1.60      2.11 o
   0   0  12       45.44       46.36      1.53 o
   1   0  12       54.83       50.93      1.68 o
   2   0  12        0.83        0.94      0.65 o
   3   0  12        5.68        4.54      0.79 o
   4   0  12        4.90        1.64      2.45 o
   5   0  12        9.60        9.84      1.08 o
   6   0  12        3.34        4.45      0.89 o
  -3   1  12        0.55        1.34      1.95 o
  -2   1  12        9.93       11.62      0.97 o
  -1   1  12        5.52        5.17      0.77 o
   0   1  12        1.01        1.31      1.78 o
   1   1  12       26.90       27.19      1.24 o
   2   1  12       63.74       64.24      1.87 o
   3   1  12        0.26       -1.72      1.88 o
   4   1  12       39.92       38.45      1.43 o
   5   1  12       21.61       20.27      1.25 o
   6   1  12       14.79       15.45      1.18 o
  -3   2  12        4.99        4.86      1.06 o
  -2   2  12        9.83       11.66      0.96 o
  -1   2  12        0.99        2.52      0.74 o
   0   2  12       92.90       90.68      2.84 o
   1   2  12        0.03       -1.83      1.83 o
   2   2  12      120.03      114.06      3.83 o
   3   2  12      129.46      117.35      3.16 o
   4   2  12        0.82        1.58      0.66 o
   5   2  12       44.12       43.20      1.53 o
   6   2  12        8.34       10.50      0.90 o
   7   2  12        4.43        1.36      2.65 o
  -2   3  12        0.24        0.13      0.80 o
  -1   3  12        3.00        2.18      0.79 o
   0   3  12        0.00        0.69      1.33 o
   1   3  12        2.09        1.95      0.74 o
   2   3  12       54.29       50.83      1.59 o
   3   3  12        0.12       -1.86      1.86 o
   4   3  12       54.52       50.00      1.56 o
   5   3  12        0.52        1.15      1.58 o
   6   3  12       27.02       24.99      1.32 o
   7   3  12        6.26        4.88      0.91 o
  -1   4  12        0.53       -0.26      1.68 o
   0   4  12        0.29       -0.49      1.96 o
   1   4  12       13.08       13.87      1.04 o
   2   4  12        1.46       -1.35      1.98 o
   3   4  12       73.20       79.52      2.34 o
   4   4  12        2.97        1.80      0.74 o
   5   4  12        0.32        0.00      1.71 o
   6   4  12       10.04       11.38      1.02 o
   7   4  12        2.86        0.27      1.96 o
  -1   5  12        3.23        2.63      0.92 o
   0   5  12        0.29        1.31      1.91 o
   1   5  12        0.11       -1.98      2.25 o
   2   5  12       12.20       13.04      0.97 o
   3   5  12        0.45        1.83      0.64 o
   4   5  12       42.05       42.36      1.52 o
   5   5  12        2.09       -0.48      1.93 o
   6   5  12        0.04       -0.25      1.49 o
   7   5  12        1.92        0.54      1.90 o
   1   6  12        1.28        1.75      0.76 o
   2   6  12        3.03        3.94      0.89 o
   3   6  12        0.86        0.75      1.57 o
   4   6  12        9.02        8.73      1.09 o
   5   6  12        1.71        0.00      2.24 o
   6   6  12        0.52        1.31      1.91 o
   7   6  12        0.75        1.10      1.46 o
   2   7  12        5.16        4.91      0.95 o
   4   7  12        0.95        2.82      0.86 o
   5   7  12       18.32       19.97      1.27 o
   6   7  12       15.41       17.69      1.28 o
  -1  -3  13       18.02       15.51      1.18 o
   0  -3  13        0.90       -0.83      1.98 o
   1  -3  13        9.59       12.35      1.05 o
  -2  -2  13        5.69        4.08      0.95 o
  -1  -2  13       21.56       23.01      1.36 o
   0  -2  13        3.02       -1.05      2.35 o
   1  -2  13        0.01        0.61      0.70 o
   2  -2  13        4.97        3.73      0.85 o
   3  -2  13        0.00        0.69      0.78 o
  -2  -1  13        0.54        1.09      2.17 o
  -1  -1  13       11.53       12.16      0.99 o
   0  -1  13        1.13        0.38      0.78 o
   1  -1  13       15.15       12.52      1.11 o
   2  -1  13        2.21        1.51      2.30 o
   3  -1  13        0.11       -1.82      1.89 o
   4  -1  13        1.26        3.31      0.79 o
  -2   0  13        0.02       -0.27      2.45 o
  -1   0  13        0.16       -2.29      2.46 o
   0   0  13        3.13        1.23      2.23 o
   1   0  13       22.97       26.41      1.31 o
   2   0  13       34.25       34.07      1.43 o
   3   0  13        6.47        8.27      0.99 o
   4   0  13       13.95       16.96      1.25 o
   5   0  13        0.15        0.00      1.77 o
  -2   1  13        0.26        0.54      1.92 o
  -1   1  13        4.29        4.51      0.91 o
   0   1  13        0.14        0.73      1.52 o
   1   1  13        0.00        1.34      0.77 o
   2   1  13       11.17       10.79      1.01 o
   3   1  13        0.86       -1.53      1.53 o
   4   1  13       14.48       12.59      1.11 o
   5   1  13        0.20        0.00      2.03 o
   6   1  13        4.25        1.40      2.26 o
  -2   2  13       13.15       12.36      1.20 o
  -1   2  13       11.83       13.05      1.05 o
   0   2  13        0.26        0.00      1.91 o
   1   2  13       12.76       12.39      0.99 o
   2   2  13       30.14       26.86      1.31 o
   3   2  13        0.00       -1.80      1.80 o
   4   2  13        0.78       -0.49      1.94 o
   5   2  13        0.05       -1.27      1.89 o
   6   2  13        2.05        2.12      0.84 o
  -1   3  13        3.30        4.57      0.86 o
   0   3  13       15.65       13.83      1.08 o
   1   3  13        0.72        0.77      0.80 o
   2   3  13       22.90       18.14      1.15 o
   3   3  13        0.75       -0.95      2.05 o
   4   3  13        4.86        3.92      0.71 o
   5   3  13       13.34       10.42      1.00 o
   6   3  13        0.52        0.00      1.85 o
   0   4  13        1.85        7.38      0.94 o
   1   4  13        0.47        2.34      0.69 o
   2   4  13       54.58       59.78      1.83 o
   3   4  13        1.61       -1.22      2.26 o
   4   4  13       24.34       22.69      1.27 o
   5   4  13       12.65       11.92      1.06 o
   6   4  13        0.32       -1.34      1.98 o
   1   5  13        0.95        0.77      0.80 o
   2   5  13        0.53       -1.04      2.15 o
   3   5  13        4.39        6.02      0.90 o
   4   5  13       12.60       14.75      1.12 o
   5   5  13        6.65        5.41      0.99 o
   6   5  13        6.71        8.21      1.00 o
   2   6  13        0.59        0.56      0.85 o
   3   6  13       21.56       25.89      1.45 o
   4   6  13        4.59        6.77      0.91 o
   5   6  13       25.40       33.91      1.54 o
   6   6  13        2.16       -0.28      2.17 o
   0  -1  14        0.26       -1.67      2.16 o
   1  -1  14        9.45        7.30      0.96 o
   2  -1  14        0.13       -2.24      2.24 o
  -1   0  14        0.74        0.85      2.02 o
   0   0  14       11.67       12.65      1.18 o
   1   0  14        0.00       -0.27      1.94 o
   2   0  14        4.19        5.74      0.90 o
   3   0  14        1.24       -1.63      2.21 o
   4   0  14        1.83        3.67      0.85 o
  -1   1  14       17.05       19.60      1.27 o
   0   1  14        7.08        8.16      0.98 o
   1   1  14       20.63       21.85      1.31 o
   2   1  14       11.08        9.97      1.08 o
   3   1  14        1.98        2.86      0.77 o
   4   1  14        3.90        4.36      0.85 o
   0   2  14        0.14        1.37      1.75 o
   1   2  14       15.05       14.98      1.16 o
   2   2  14        0.60        0.78      1.86 o
   3   2  14        4.86        3.74      0.87 o
   4   2  14        8.23        7.88      0.91 o
   5   2  14        0.88        1.20      0.82 o
   0   3  14       10.20        7.74      1.03 o
   1   3  14        8.00        7.56      1.08 o
   2   3  14        5.11        5.19      0.89 o
   3   3  14        7.96        6.00      0.97 o
   4   3  14        0.04       -1.60      1.73 o
   5   3  14        1.43        1.38      1.76 o
   1   4  14        0.05        0.56      0.73 o
   2   4  14        2.38        1.63      2.11 o
   3   4  14        1.41        1.08      2.25 o
   4   4  14        2.66        1.22      0.82 o
   5   4  14        0.04       -0.55      1.62 o
   3   5  14        0.69        0.89      0.85 o
   4   5  14       14.11       16.00      1.23 o
 
